# Supplementary material for: Plasmodium blood stage development requires the chromatin remodeller Snf2L
Source: Nature. 2025 Feb 19;639(8056):1069–75. doi: 10.1038/s41586-025-08595-x (PMC11946908; doi:10.1038/s41586-025-08595-x)
Supplement: Supplementary file 4 — The PfSnf2L interactors after IP and MS analysis. [file 41586_2025_8595_MOESM4_ESM.xlsx]

## Sheet: Sheet1
TABLE S1: PULLDOWN RAW DATA PROCESSING - iBAQ values were log2 transformed, missing values were implemented with 8 ( < below lowest detected value) FILTERING - hits detected with only 1 peptide and ribosomal proteins are excluded EVALUATION - log-values were averaged and ctrl samples substracted from IP samples, pvalue was calculated via two-sided t.test with FDR=0.05 and S0=2, SIGNIFICANCE - log…
Protein information						Peptides						Sequence coverage [%]						iBAQ						transformation / implementation						evaluation			comparative IPs
GN	Uniprot	Product Description	symbol	MW [kDa]	Score	IP1	IP2	IP3	ctrl1	ctrl2	cltr3	IP1	IP2	IP3	ctrl1	ctrl2	cltr3	IP1	IP2	IP3	ctrl1	ctrl2	cltr3	IP1	IP2	IP3	ctrl1	ctrl2	cltr3	diff	pvalue	significance	Ap2I	HP1	iswi	Caf1	gcn5	phd1	apicomplexa-specific
PF3D7_0510500	Q8I3Z9	topoisomerase I	TopoI	98.108	9.964	3	2	4	0	0	0	5	3.2	6.6	0	0	0	72102	44498	72879	0	0	0	16.1378	15.4415	16.1532	8	8	8	7.91081	0.0211477	significant							no
PF3D7_1234900	Q8I573	CHCH domain-containing protein, putative		16.216	20.474	2	2	2	0	0	2	26.5	26.5	26.5	0	0	26.5	744400	353570	496760	0	0	145250	19.5057	18.4316	18.9222	8	8	17.1482	7.90379	0.0362504	significant			+				yes
PF3D7_1033300	Q8IJ75	conserved protein, unknown function		14.43	2.4066	1	2	2	0	1	0	8.2	16.4	16.4	0	8.2	0	128060	266040	221900	0	36853	0	16.9665	18.0213	17.7596	8	15.1695	8	7.1926	0.0328022	significant							yes
PF3D7_1449500	Q8IKY0	AP2 domain transcription factor AP2-O5, putative	ApiAP2	84.431	45.105	4	3	2	1	0	0	7.1	4.8	3.6	2	0	0	196700	49395	52511	4037	0	0	17.5856	15.5921	15.6803	11.9791	8	8	6.95966	0.180617	highly enriched							yes
PF3D7_0801000	Q8IAK9	Plasmodium exported protein (PHISTc)		147.07	2.4691	2	1	1	1	0	0	11.7	11.7	11.7	10.8	0	0	150960	12886	60424	944.74	0	0	17.2038	13.6535	15.8828	9.88377	8	8	6.95213	0.207418	highly enriched			+				yes
PF3D7_0501800	Q8I482	chromatin assembly factor 1 subunit A	CAF1A	125.35	9.7688	2	2	2	0	0	0	3.1	3.1	3.1	0	0	0	58185	16181	27825	0	0	0	15.8284	13.982	14.7641	8	8	8	6.85816	0.112712	highly enriched				+		+	no
PF3D7_1441400	Q8IL56	FACT complex subunit SSRP1, putative	FACT-S	58.786	12.965	2	1	3	0	0	0	4	2.2	7.7	0	0	0	77021	2861.3	63044	0	0	0	16.233	11.4825	15.9441	8	8	8	6.55316	0.171284	highly enriched	+	+	+			+	no
PF3D7_1143200	Q8IHT4	DnaJ protein, putative		39.361	1.5036	1	2	2	1	0	0	2.5	9	9	2.5	0	0	102010	61774	104810	13246	0	0	16.6384	15.9147	16.6774	13.6933	8	8	6.5124	0.0181215	significant							no
PF3D7_0517400	Q8I3T4	FACT complex subunit SPT16, putative	FACT-L	132.68	6.2462	1	1	4	0	0	0	1.1	1.1	6.3	0	0	0	18727	3765.9	56665	0	0	0	14.1928	11.8788	15.7902	8	8	8	5.95393	0.23573	highly enriched	+	+	+			+	no
PF3D7_1033700	Q8IJ72	bromodomain protein 1	BDP1	55.937	3.456	2	2	2	1	0	0	4.1	4.1	4.1	1.4	0	0	74071	19299	39663	4628.5	0	0	16.1766	14.2362	15.2755	12.1763	8	8	5.83735	0.114417	highly enriched	+				+	+	yes
PF3D7_1212900	Q8I5S4	bromodomain protein 2, putative	BDP2	125.45	3.3198	2	1	2	0	1	0	2	1.2	2	0	1.2	0	76341	15261	23998	0	3810.9	0	16.2202	13.8976	14.5506	8	11.8959	8	5.59081	0.189424	highly enriched							yes
PF3D7_0823300	Q8IB67	histone acetyltransferase GCN5	GCN5	170.92	1.4572	2	1	2	0	0	0	1.4	0.5	1.4	0	0	0	31018	5505.8	10323	0	0	0	14.9208	12.4267	13.3336	8	8	8	5.56038	0.184129	highly enriched	+				+	+	no
PF3D7_1107300	Q8IIS9	polyadenylate-binding protein-interacting protein 1, putative	PAIP1	381.87	6.9383	3	3	3	1	1	0	1.7	1.7	1.7	0.4	0.4	0	36265	28422	36057	1549.4	1227.5	0	15.1463	14.7947	15.138	10.5975	10.2615	8	5.40667	0.004985	significant							no
PF3D7_1329300	Q8IE52	chromatin assembly factor 1 subunit B, putative	CAF1B	66.511	3.6061	3	0	1	0	0	0	6.2	0	2.1	0	0	0	162320	0	23479	0	0	0	17.3085	8	14.5191	8	8	8	5.27585	0.345945	highly enriched				+			yes
PF3D7_1220900	Q8I5K4	heterochromatin protein 1	HP1	31.018	236.38	17	10	15	5	4	4	53.4	35.7	48.9	17.7	14.7	17.7	14118000	3227800	7295100	316060	239980	133470	23.751	21.6221	22.7985	18.2698	17.8726	17.0262	5.00103	0.128488	highly enriched		+	+	+	+	+	yes
PF3D7_1008700	Q7KQL5	tubulin beta chain		49.75	1.603	0	2	2	0	0	0	0	7.4	7.4	0	0	0	0	29890	68790	0	0	0	8	14.8674	16.0699	8	8	8	4.9791	0.240393	highly enriched			+				no
PF3D7_1203700	Q8I608	nucleosome assembly protein	NAPL	40.487	2.1483	2	2	2	2	1	0	6.3	6.3	6.3	6.3	3.5	0	199700	35907	131040	25045	7762.1	0	17.6075	15.132	16.9996	14.6122	12.9222	8	4.73488	0.140737	highly enriched			+			+	no
PF3D7_0919000	Q8I2W3	nucleosome assembly protein	NAPS	31.826	66.812	1	1	2	1	0	1	5.9	5.9	10.4	5.9	0	5.9	481550	47715	537260	69165	0	42257	18.8773	15.5422	19.0353	16.0778	8	15.3669	4.67003	0.173937	highly enriched			+		+	+	no
PF3D7_1104200	Q8IIW0	chromatin remodeling protein	SNF2L	167.44	185.88	30	35	42	16	12	9	21.2	25.4	30.6	12.4	8	6.9	1584200	705490	2093400	85264	40279	46403	20.5953	19.4283	20.9974	16.3796	15.2977	15.5019	4.6139	0.0740523	highly enriched	+		+			+	no
PF3D7_1345100	Q8IDP4	thioredoxin 2	TRX2	18.63	6.2393	2	0	2	1	0	0	20.4	0	20.4	10.2	0	0	588810	0	158110	28864	0	0	19.1674	8	17.2706	14.817	8	8	4.54034	0.306601	highly enriched							yes
PF3D7_1468100	Q8IKF6	MORC family protein	MORC	295.83	1.3272	2	1	1	0	0	0	1.1	0.7	0.7	0	0	0	11638	2779.1	3381	0	0	0	13.5066	11.4404	11.7232	8	8	8	4.2234	0.173559	highly enriched			+		+		yes
PF3D7_1408500	Q8IM11	conserved Plasmodium protein, unknown function		22.965	5.4386	1	2	2	2	0	1	8.2	12.3	12.3	12.3	0	8.2	254390	172940	299720	110090	0	78449	17.9567	17.3999	18.1933	16.7483	8	16.2595	4.18069	0.0227712	significant							yes
PF3D7_0500800	Q8I492	mature parasite-infected erythrocyte surface antigen	MESA	168.29	41.489	6	2	7	3	1	1	6.1	2.4	7.7	3.1	0.6	0.6	225450	17530	137790	16130	2945	3038.2	17.7824	14.0975	17.0721	13.9775	11.5241	11.569	3.96053	0.185128	highly enriched		+			+	+	yes
PF3D7_0320900	O97320	histone H2A.Z	H2A.Z	16.453	100.01	11	13	12	9	6	8	51.9	53.8	53.8	45.6	41.1	38	47145000	29222000	30267000	5768100	1155300	1790900	25.4906	24.8006	24.8512	22.4597	20.1398	20.7723	3.92355	0.0246581	significant		+	+				no
PF3D7_0624600	C6KT82	ISWI chromatin-remodeling complex ATPase	ISWI	315.62	4.0952	1	1	2	0	1	0	0.5	0.5	1	0	0.5	0	10227	3997	9903.7	0	1861.3	0	13.3201	11.9647	13.2738	8	10.8621	8	3.89882	0.0565095	highly enriched	+		+			+	yes
PF3D7_1021900	Q8IJI4	PHAX domain-containing protein, putative		267.38	7.7992	2	2	2	1	1	0	1.6	1.6	1.6	0.7	0.7	0	35903	13864	23964	4100.6	4148.3	0	15.1318	13.7591	14.5486	12.0016	12.0183	8	3.80651	0.0696175	highly enriched							no
PF3D7_1138800	Q8IHX6	WD repeat-containing protein, putative		222.08	3.7792	2	1	0	0	0	0	1.2	0.6	0	0	0	0	21635	8221.4	0	0	0	0	14.4011	13.0052	8	8	8	8	3.80208	0.255216	highly enriched							no
PF3D7_1011800	Q8IJS7	PRE-binding protein	PREBP	131.62	96.649	24	18	20	10	7	9	24.3	20	22.7	11	7	9.7	1664100	509060	679000	100290	48616	79344	20.6663	18.9575	19.3731	16.6138	15.5691	16.2758	3.51268	0.13554	highly enriched			+				yes
PF3D7_1147300	Q8IHP7	conserved Plasmodium protein, unknown function		158.9	109.55	12	13	14	9	4	4	12.1	10.1	10.8	8.9	4.4	4.1	626270	282300	508490	64536	30907	34964	19.2564	18.1069	18.9559	15.9778	14.9156	15.0936	3.44404	0.0497473	significant							yes
PF3D7_1008100	Q8IJW2	PHD finger protein PHD1	PHD1	453	1.8387	2	1	1	0	0	0	0.6	0.3	0.3	0	0	0	8056.3	1746.4	1486.2	0	0	0	12.9759	10.7702	10.5374	8	8	8	3.42783	0.221895	highly enriched	+				+	+	yes
PF3D7_1330800	Q8IE18	RNA-binding protein, putative		68.009	74.609	7	5	10	5	2	2	15.1	10.6	19	8.1	4.9	4.9	1674000	280670	1672300	160920	108920	36358	20.6749	18.0985	20.6734	17.296	16.7329	15.15	3.42264	0.139042	highly enriched		+	+		+	+	yes
PF3D7_1023900	Q8IJG6	chromodomain-helicase-DNA-binding protein 1 homolog, putative	CHD1	381.25	64.753	15	9	14	6	3	4	6.6	3.7	5.9	2.6	1.5	1.7	196990	44465	96986	15279	6186.3	9550.1	17.5878	15.4404	16.5655	13.8993	12.5949	13.2213	3.29274	0.148629	highly enriched	+	+				+	no
PF3D7_0201900	O96124	erythrocyte membrane protein 3	EMP3	273.64	2.188	2	2	2	1	1	0	19	19	19	4.7	4.7	0	14650	5179.3	8455	2014.3	1720.2	0	13.8386	12.3385	13.0456	10.9761	10.7484	8	3.16611	0.09184	highly enriched							yes
PF3D7_1317400	A0A5K1K928	zinc finger protein, putative		23.193	17.49	5	6	5	2	1	5	29.3	45.4	39	18	6.8	39	2764900	2160200	2433900	387010	129000	533630	21.3988	21.0427	21.2148	18.562	16.977	19.0255	3.03062	0.00106523	significant			+				yes
PF3D7_1232100	Q8I0V3	60 kDa chaperonin	CPN60	81.483	125.53	18	10	15	11	5	8	27	15.7	24.2	18.5	8.4	15.5	2158800	403950	1090600	184300	66278	153720	21.0418	18.6238	20.0567	17.4917	16.0162	17.2299	2.99481	0.16736	not significant		+	+			+	yes
PF3D7_0801800	Q8IAL6	mannose-6-phosphate isomerase, putative		117.66	14.513	3	2	4	1	1	2	4.1	2.9	4.1	1.2	1.2	2.4	58086	22420	65530	6668.8	3189.8	8763.2	15.8259	14.4525	15.9999	12.7032	11.6393	13.0972	2.94619	0.0835842	not significant							no
PF3D7_0513600	Q8I0W8	deoxyribodipyrimidine photo-lyase, putative		129.2	3.9566	2	2	2	1	1	1	3.1	3.1	3.1	0.9	0.9	0.9	61146	47314	55277	7752.4	7144.7	7715.8	15.9	15.53	15.7544	12.9204	12.8027	12.9136	2.84922	0.0070739	significant					+	+	no
PF3D7_0302200	O77309	cytoadherence linked asexual protein 3.2	CLAG3.2	167.49	3.8292	3	2	3	2	1	2	2.3	1.6	2.3	1.6	0.9	1.6	52113	11927	32797	7051.9	1364.7	6138.6	15.6694	13.5419	15.0013	12.7838	10.4144	12.5837	2.81024	0.138893	not significant
PF3D7_1016300	Q8I6U8	GBP130 protein	GBP130	95.843	24.233	5	3	5	5	2	1	55.8	22.9	55.8	55.8	36	15.3	293810	95297	574610	78159	40146	19665	18.1645	16.5401	19.1322	16.2541	15.293	14.2633	2.67549	0.184623	not significant
PF3D7_1105000	Q8IIV2	histone H4	H4	11.455	323.31	15	14	15	13	14	14	70.9	70.9	70.9	70.9	70.9	70.9	495020000	69243000	205250000	44351000	27490000	22987000	28.8829	26.0452	27.6128	25.4025	24.7124	24.4543	2.65723	0.21487	not significant		+	+	+
PF3D7_0502100	Q8I479	HCNGP-like protein		27.839	2.8823	1	0	2	2	0	0	5.1	0	9.4	9.4	0	0	16149	0	95091	24915	0	0	13.9792	8	16.537	14.6047	8	8	2.63715	0.433463	not significant
PF3D7_1248700	Q8I4U7	conserved protein, unknown function		231.32	29.452	11	13	12	10	6	6	8.1	9.6	7.9	7.7	4.2	3.2	462790	218500	312510	68994	39529	51230	18.82	17.7373	18.2535	16.0742	15.2706	15.6447	2.6071	0.0577468	not significant
PF3D7_1006800	Q8IJX3	G-strand-binding protein 2	GBP2	29.53	30.612	4	3	7	5	2	1	26.8	13.4	50	32.5	6.9	6.5	293100	419850	1385200	271450	107660	28112	18.161	18.6795	20.4017	18.0503	16.7161	14.7789	2.56562	0.240877	not significant		+	+
PF3D7_0714000	Q8IBV7	histone H2B variant	H2B.Z	13.763	323.31	19	20	20	14	13	13	81.3	75.6	81.3	64.2	62.6	62.6	142500000	58710000	75378000	20429000	10405000	16316000	27.0864	25.8071	26.1676	24.2841	23.3108	23.9598	2.50215	0.0943646	not significant		+	+
PF3D7_0610400	C6KSV0	histone H3	H3	15.446	270.21	17	17	16	15	15	15	51.5	51.5	51.5	51.5	51.5	51.5	694360000	74675000	290980000	70544000	44131000	27398000	29.3711	26.1541	28.1163	26.072	25.3953	24.7076	2.4889	0.233598	not significant		+	+	+
PF3D7_0307700	O97255	conserved Plasmodium protein, unknown function		216.26	4.8741	4	2	3	2	2	2	3.2	1	2.3	1	1	1	208000	30397	126430	24441	13358	14686	17.6662	14.8916	16.948	14.577	13.7054	13.8422	2.46042	0.179132	not significant
PF3D7_1117700	Q7KQK6	GTP-binding nuclear protein RAN/TC4	RAN	24.875	61.631	7	8	8	7	5	6	42.1	36.9	42.5	42.1	28.5	36.4	1675800	766250	1081000	288620	133650	242240	20.6764	19.5475	20.0439	18.1388	17.0281	17.8861	2.40494	0.0662436	not significant			+
PF3D7_0617900	C6KT19	histone H3 variant	H3.3	15.441	323.31	18	18	17	15	15	14	51.5	51.5	51.5	49.3	49.3	49.3	784030000	109550000	343430000	91551000	64712000	37356000	29.5463	26.707	28.3554	26.4481	25.9475	25.1548	2.35278	0.220063	not significant		+	+
PF3D7_0905400	Q8I395	high molecular weight rhoptry protein 3	RhopH3	104.85	10.936	4	0	4	2	1	0	7.9	0	9.4	3.6	2.5	0	137140	0	130840	19670	7432.4	0	17.0653	8	16.9974	14.2637	12.8596	8	2.31314	0.212733	not significant			+
PF3D7_0503300	Q8I468	serine/arginine-rich splicing factor 12	SRSF12	37.699	6.6502	1	4	4	3	1	3	2.9	13	13	13	2.9	13	53665	1103900	1245200	121910	28673	172250	15.7117	20.0742	20.2479	16.8955	14.8074	17.3941	2.31227	0.205124	not significant
PF3D7_1473200	Q8IKA6	DnaJ protein, putative		52.453	301.78	21	19	22	20	18	14	51.5	45.2	45.2	52.4	48.5	33.7	8962800	3290000	8300300	1973900	1149800	1049500	23.0955	21.6497	22.9847	20.9126	20.133	20.0013	2.22769	0.08915	not significant			+
PF3D7_1346300	Q8IDN4	DNA/RNA-binding protein Alba 2	ALBA2	24.984	40.616	3	1	5	3	2	2	16.6	6.2	31.3	16.6	11.8	11.8	707110	47510	892360	148920	66646	31837	19.4316	15.5359	19.7673	17.1842	16.0242	14.9584	2.18932	0.208655	not significant
PF3D7_1036900	A0A143ZYL5	conserved Plasmodium protein, unknown function		192.68	48.186	11	13	15	11	8	5	9.5	10.4	11.8	10.5	7.6	4.9	210530	219380	312790	75383	40996	50637	17.6837	17.7431	18.2548	16.202	15.3232	15.6279	2.17617	0.0201365	significant					+		yes
PF3D7_0929400	C0H571	high molecular weight rhoptry protein 2	RhopH2	162.66	323.31	48	29	48	35	17	18	34.5	25	34.2	28.6	16.3	14.8	1802400	258860	1043000	335170	120500	142570	20.7815	17.9818	19.9923	18.3545	16.8787	17.1213	2.1337	0.199361	not significant			+
PF3D7_1347500	A0A5K1K8Y8	DNA/RNA-binding protein Alba 4	ALBA4	42.159	41.617	10	4	10	8	5	5	39.2	12.4	39.2	28.5	14.5	13.7	2172400	172520	1441500	312760	160370	128530	21.0509	17.3964	20.4591	18.2547	17.291	16.9717	2.12964	0.209906	not significant			+
PF3D7_1012900	Q8IJR6	autophagy-related protein 18	ATG18	43.519	11.093	1	2	2	2	1	1	3.4	7.4	7.4	7.4	3.4	3.4	41232	65573	102280	30873	11031	10191	15.3315	16.0008	16.6422	14.9141	13.4293	13.315	2.10537	0.0837274	not significant
PF3D7_0818200	C0H4V6	14-3-3 protein	14-3-3I	30.192	323.31	13	10	15	13	11	11	49.6	39.3	54.6	54.2	47.3	53.8	5715000	1393600	6425600	1234700	644080	836790	22.4463	20.4104	22.6154	20.2357	19.2969	19.6745	2.08833	0.147213	not significant		+	+		+
PF3D7_1007700	Q8IJW6	AP2 domain transcription factor AP2-I	AP2-I	182.66	13.365	2	2	2	2	2	1	2.1	2.1	2.1	2.1	2.1	1.2	71689	24557	44532	12841	9175.9	8950.8	16.1295	14.5838	15.4426	13.6485	13.1636	13.1278	2.07199	0.114376	not significant	+			+
PF3D7_0922100	Q8I2T2	ubiquitin-like protein, putative		182.09	18.526	3	1	3	1	1	1	3	0.8	3	1.1	1.1	1.1	89895	5814.1	40036	9977.5	8011.2	3696.5	16.456	12.5053	15.289	13.2845	12.9678	11.8519	2.0487	0.259252	not significant
PF3D7_1202900	Q8I616	high mobility group protein B1	HMGB1	11.331	141.46	10	9	9	8	4	8	72.2	64.9	64.9	64.9	43.3	64.9	22993000	8573000	10959000	3306500	2002300	4968000	24.4547	23.0314	23.3856	21.6569	20.9332	22.2442	2.01245	0.13301	not significant			+
PF3D7_0812500	Q8IAW1	RNA-binding protein, putative		117.08	22.12	2	4	5	4	4	2	2.3	5.1	6.9	5.1	5.1	2.4	26988	385320	394140	59221	39152	28802	14.72	18.5557	18.5883	15.8538	15.2568	14.8139	1.97986	0.201485	not significant
PF3D7_1365800	A0A5K1K961	conserved Plasmodium protein, unknown function		39.034	6.623	3	3	4	3	2	3	8.2	8.2	11.6	8.2	7.6	8.2	259420	370670	265940	111030	41422	108410	17.9849	18.4998	18.0207	16.7606	15.3381	16.7261	1.89354	0.0117779	not significant
PF3D7_1246200	Q8I4X0	actin I	ACT1	41.87	47.82	4	2	10	2	3	3	12.2	5.3	42.3	7.2	10.1	9.8	196150	19295	410280	40270	34153	22196	17.5816	14.2359	18.6462	15.2974	15.0597	14.438	1.88954	0.258906	not significant			+
PF3D7_1451100	Q8IKW5	elongation factor 2	eEF2	93.522	33.795	1	2	3	4	2	1	1.9	4.4	4.4	6.6	3.2	1.9	14701	72753	77960	31350	5417.6	10133	13.8436	16.1507	16.2504	14.9362	12.4034	13.3068	1.86613	0.181232	not significant			+
PF3D7_0817900	Q8IB14	high mobility group protein B2	HMGB2	11.534	170.88	8	7	8	7	6	8	59.6	59.6	66.7	59.6	54.5	59.6	24735000	6721700	10314000	3695600	1844000	5366000	24.5601	22.6804	23.2981	21.8174	20.8144	22.3554	1.85045	0.199301	not significant			+
PF3D7_0617200	C6KT13	BFR1 domain-containing protein, putative		52.98	108.37	9	9	10	9	8	7	15.5	19.1	19.3	19.1	15.5	15.2	1743800	903780	1050000	439310	212030	395610	20.7338	19.7856	20.002	18.7449	17.6939	18.5937	1.82962	0.0675541	not significant			+			+
PF3D7_0617800	C6KT18	histone H2A	H2A	14.122	323.31	12	12	12	10	9	9	54.5	54.5	54.5	52.3	54.5	54.5	493390000	192920000	202380000	89084000	63304000	81197000	28.8782	27.5234	27.5925	26.4087	25.9158	26.2749	1.79823	0.156449	not significant		+	+
PF3D7_0814200	Q8IAX8	DNA/RNA-binding protein Alba 1	ALBA1	27.258	54.36	4	4	6	4	3	2	19	19	28.6	25	18.1	13.7	717830	269150	1211500	334380	136690	147570	19.4533	18.0381	20.2084	18.3511	17.0605	17.171	1.70566	0.187501	not significant		+
PF3D7_0716300	Q8IBT7	conserved protein, unknown function		60.6	13.957	1	0	2	1	0	1	3.4	0	4.8	3.4	0	3.4	102600	0	80303	14002	0	17244	16.6467	8	16.2932	13.7733	8	14.0738	1.69756	0.244097	not significant
PF3D7_1105100	Q8IIV1	histone H2B	H2B	13.125	323.31	23	28	26	22	20	21	77.8	77.8	80.3	76.9	76.9	77.8	526880000	240980000	275710000	138720000	69238000	115640000	28.9729	27.8443	28.0386	27.0476	26.0451	26.7851	1.65936	0.110222	not significant		+	+
PF3D7_1020000	Q8IJK1	RNA-binding protein 34, putative	RBM34	37.557	12.49	0	2	3	1	0	1	0	10.6	14.6	6.5	0	4	0	176280	175450	30157	0	34940	8	17.4275	17.4207	14.8802	8	15.0926	1.62514	0.242265	not significant
PF3D7_0823800	Q8IB72	DnaJ protein, putative		76.681	51.745	10	5	7	6	5	5	9.6	7.8	6.6	6.4	7.3	9.2	416900	130920	201380	89968	53897	79140	18.6693	16.9983	17.6196	16.4571	15.7179	16.2721	1.61336	0.176523	not significant
PF3D7_0818900	Q8IB24	heat shock protein 70	HSP70	73.914	323.31	26	23	29	28	21	22	39.4	33.2	45.9	45.2	32.8	29.7	2430600	1136400	3111700	1015200	415780	725850	21.2129	20.116	21.5693	19.9533	18.6655	19.4693	1.60336	0.111389	not significant		+	+
PF3D7_1108700	Q8IIR6	heat shock protein J2	Pfj2	62.376	3.348	2	1	2	2	1	2	3.7	2.2	3.7	3.7	2.2	3.7	98002	35928	80884	29029	13257	26382	16.5805	15.1328	16.3036	14.8252	13.6945	14.6873	1.60332	0.110842	not significant
PF3D7_1143400	Q8IHT2	translation initiation factor eIF-1A, putative		17.867	4.1471	2	1	2	2	1	2	12.9	4.5	12.9	12.9	8.4	12.9	432340	125960	267290	160270	31843	103510	18.7218	16.9426	18.028	17.2901	14.9587	16.6594	1.59474	0.173806	not significant
PF3D7_0711500	C0H4M6	regulator of chromosome condensation, putative		78.896	59.388	7	3	8	7	4	3	19.9	9.2	18.9	17.4	11.3	9.2	638750	197010	477770	249980	111880	80591	19.2849	17.5879	18.866	17.9315	16.7716	16.2983	1.57913	0.140761	not significant			+
PF3D7_1008000	Q8IJW3	histone deacetylase 2	HDA2	282.22	1.5941	2	2	2	1	1	1	1.2	1.2	1.2	0.7	0.7	0.7	26994	16349	13667	6056.4	6590.8	5783.5	14.7204	13.9969	13.7384	12.5642	12.6862	12.4977	1.56916	0.086747	not significant
PF3D7_1443100	Q8IL40	conserved Plasmodium protein, unknown function		67.604	31.14	7	6	7	8	5	5	13.2	10.3	12	15	9.4	10.3	426490	186580	362690	161120	86081	91721	18.7022	17.5094	18.4684	17.2978	16.3934	16.485	1.50127	0.0853697	not significant
PF3D7_0917900	Q8I2X4	heat shock protein 70	BIP	72.387	164.84	14	6	16	14	14	7	26.2	12.3	29.8	25.3	24.1	15.3	1122100	177060	2575400	478600	290980	166830	20.0978	17.4339	21.2964	18.8685	18.1506	17.348	1.48699	0.294642	not significant		+
PF3D7_1438900	Q8IL80	thioredoxin peroxidase 1	Trx-Px1	21.807	323.31	15	5	15	14	13	14	77.9	32.8	77.9	77.9	67.7	79	22729000	11379000	17120000	6766100	4266800	7348400	24.438	23.4399	24.0292	22.6899	22.0247	22.809	1.46116	0.0692537	not significant			+
PF3D7_1129400	Q8II69	rRNA (cytosine-C(5))-methyltransferase, putative	NOP2	74.368	170.08	4	7	7	7	4	7	7.9	13.9	13.9	13.9	7.1	13.9	394540	1009400	1414400	578250	119620	406540	18.5898	19.9451	20.4318	19.1413	16.8681	18.633	1.44139	0.184406	not significant
PF3D7_1120000	Q8IIG7	conserved protein, unknown function		128.95	98.516	14	7	14	13	9	6	26.4	19.1	26.2	26.5	20.2	17.1	924650	145500	553720	299260	143000	88398	19.8185	17.1507	19.0788	18.191	17.1257	16.4317	1.43319	0.242563	not significant						+
PF3D7_0914600	Q8I306	transcription elongation factor 1, putative	ELF1	12.837	10.227	2	2	2	1	1	2	20.7	20.7	20.7	7.2	7.2	20.7	400750	633230	504990	158490	121310	366710	18.6123	19.2724	18.9459	17.274	16.8883	18.4843	1.39465	0.0439184	not significant
PF3D7_0402000	Q8I206	Plasmodium exported protein (PHISTa), unknown function		49.743	10.801	3	3	3	2	2	1	9.3	9.3	9.3	6.5	6.5	4.2	248190	88174	179760	98238	56022	41891	17.9211	16.4281	17.4557	16.584	15.7737	15.3544	1.36427	0.136238	not significant
PF3D7_0113000	Q9U0N1	glutamic acid-rich protein GARP	GARP	79.794	233.85	3	10	9	9	6	5	3.6	7.7	7.7	7.7	6.8	4	169380	1177800	2295200	452790	260110	250320	17.3699	20.1677	21.1302	18.7885	17.9888	17.9334	1.31903	0.282359	not significant
PF3D7_0813300	C0H4U4	NPL domain-containing protein, putative		36.255	62.71	6	9	12	11	10	9	27.3	40.6	51.1	45.1	35.6	35.2	981940	4001800	12622000	2020500	1245200	1329500	19.9053	21.9322	23.5894	20.9463	20.2479	20.3425	1.29675	0.339525	not significant		+	+
PF3D7_1136500	Q8IHZ9	casein kinase 1	CK1	37.788	15.663	3	3	3	3	2	2	6.2	6.2	6.2	6.2	6.2	6.2	132580	98570	171030	87425	40602	48962	17.0165	16.5889	17.3839	16.4158	15.3093	15.5794	1.22829	0.0485474	not significant			+
PF3D7_1136500	Q8IHZ9	casein kinase 1	CK1	37.788	15.663	3	3	3	3	2	2	6.2	6.2	6.2	6.2	6.2	6.2	132580	98570	171030	87425	40602	48962	17.0165	16.5889	17.3839	16.4158	15.3093	15.5794	1.22829	0.0485474	not significant			+
PF3D7_0607000	C6KSR8	translation initiation factor IF-2, putative		112.36	10.539	1	4	3	2	2	3	1.2	5.2	5.1	3	3	4.5	20982	41701	64945	16994	10787	24717	14.3569	15.3478	15.9869	14.0527	13.397	14.5932	1.21621	0.179327	not significant
PF3D7_0532400	Q8I3F0	lysine-rich membrane-associated PHISTb protein	LyMP	61.086	90.008	8	10	11	9	8	5	15	21.6	25.2	21.4	17.4	9.7	666070	683700	1364400	544880	346450	272980	19.3453	19.383	20.3798	19.0556	18.4023	18.0584	1.19728	0.142582	not significant
PF3D7_0210900	O96191	conserved Plasmodium protein, unknown function		32.541	117.34	5	10	10	5	4	7	12.7	31.7	31.7	16.9	9.9	26.1	577090	4466400	4575600	1014400	796610	1237000	19.1384	22.0907	22.1255	19.9522	19.6035	20.2384	1.18684	0.236917	not significant			+
PF3D7_0629200	C6KTC7	DnaJ protein, putative		44.669	323.31	14	14	20	19	13	10	42.6	38.9	48.9	48.9	36.3	27.1	1489200	743790	5724400	1557300	589850	603960	20.5061	19.5045	22.4487	20.5706	19.17	19.2041	1.17155	0.379766	not significant
PF3D7_1026000	Q8IJE1	conserved Plasmodium protein, unknown function		43.153	3.169	1	2	1	1	1	1	2.2	6.9	2.2	2.2	2.2	2.2	44164	74963	93174	35846	23246	33131	15.4306	16.1939	16.5076	15.1295	14.5047	15.0159	1.16067	0.0988173	not significant			+
PF3D7_1311900	Q76NM6	V-type proton ATPase catalytic subunit A	vapA	68.576	53.991	1	0	2	1	0	1	2.5	0	5.2	2.5	0	2.5	18841	0	37606	7841.1	0	9535.2	14.2016	8	15.1987	12.9368	8	13.219	1.08146	0.35326	not significant
PF3D7_1436300	Q8ILA1	translocon component PTEX150	PTEX150	112.41	37.113	3	1	4	8	3	1	5	1.9	3.9	8.6	3.6	1.4	143130	29964	106290	127570	32981	12288	17.127	14.8709	16.6976	16.9609	15.0093	13.585	1.04677	0.50623	not significant
PF3D7_1366300	A0A5K1K933	conserved Plasmodium protein, unknown function		494.68	46.753	2	5	10	6	2	2	0.6	1.2	3.6	2.3	0.6	0.6	9441.2	21227	39054	20362	4316.9	10450	13.2048	14.3736	15.2532	14.3136	12.0758	13.3512	1.03032	0.321872	not significant
PF3D7_1414800	Q8ILU8	small nuclear ribonucleoprotein-associated protein B, putative	SMB1	22.332	8.2359	1	2	2	2	2	1	4	9.5	9.5	9.5	9.5	4	43657	169680	291830	111190	64073	42940	15.4139	17.3725	18.1548	16.7627	15.9674	15.39	0.94034	0.31225	not significant						+
PF3D7_1027300	Q8IJD0	peroxiredoxin	nPrx	43.929	323.31	16	19	19	19	16	14	38.4	36.4	37.2	35.1	31.3	22.1	25798000	8217100	27751000	12285000	6771100	10072000	24.6208	22.9702	24.726	23.5504	22.691	23.2638	0.937263	0.217184	not significant		+			+
PF3D7_1438000	Q8IL87	eukaryotic translation initiation factor eIF2A, putative		76.832	11.516	1	2	2	2	2	2	2.6	2.6	2.6	2.6	2.6	2.6	50588	117320	158580	54269	46742	53445	15.6265	16.8401	17.2749	15.7278	15.5124	15.7058	0.931803	0.209354	not significant
PF3D7_1357000	Q8I0P6	elongation factor 1-alpha		48.958	59.341	10	13	13	14	11	9	23.3	35.4	35.9	37	27.8	19.2	969780	717460	800040	596590	293660	475590	19.8873	19.4525	19.6097	19.1864	18.1638	18.8594	0.913341	0.0328138	not significant			+
PF3D7_1105600	Q8IIU7	translocon component PTEX88	PTEX88	90.786	32.646	1	1	4	3	2	1	1.2	1.2	6.6	5.1	3.5	1.2	48705	21799	135380	47146	21301	22340	15.5718	14.412	17.0467	15.5248	14.3786	14.4473	0.893196	0.379949	not significant
PF3D7_1010700	Q8IJT8	dolichyl-phosphate-mannose--protein mannosyltransferase, putative		25.678	80.634	4	2	7	5	3	4	16.6	6.3	34.1	16.6	15.2	16.6	633460	70072	1869600	463980	161350	233470	19.2729	16.0966	20.8343	18.8237	17.2998	17.8329	0.749109	0.395011	not significant
PF3D7_0214400	O96224	conserved protein, unknown function		73.715	6.5734	1	2	1	2	1	2	1.6	4.5	2.7	4.5	1.8	4.5	14173	92154	45496	39099	9258.7	38276	13.7909	16.4918	15.4735	15.2548	13.1766	15.2242	0.700159	0.449487	not significant
PF3D7_1445900	Q8IL13	ATP-dependent RNA helicase DDX5, putative	DDX5	60.035	73.223	3	12	13	10	7	11	7.4	31.1	32.1	26.6	16.7	26.2	71298	601850	675780	212260	109980	303100	16.1216	19.199	19.3662	17.6955	16.7469	18.2094	0.678341	0.332367	not significant						+
PF3D7_1002400	Q8IK12	transformer-2 protein homolog beta, putative	TRA2B	30.051	97.734	1	14	15	12	11	10	4	42.7	42.7	38.7	38.7	38.7	164520	3422200	6858200	1341200	659150	1085000	17.3279	21.7065	22.7094	20.3551	19.3302	20.0493	0.66973	0.331717	not significant
PF3D7_1002400	Q8IK12	transformer-2 protein homolog beta, putative	TRA2B	30.051	97.734	1	14	15	12	11	10	4	42.7	42.7	38.7	38.7	38.7	164520	3422200	6858200	1341200	659150	1085000	17.3279	21.7065	22.7094	20.3551	19.3302	20.0493	0.66973	0.331717	not significant
PF3D7_0831700	K7NTP5	heat shock protein 70	HSP70x	75.052	9.354	6	6	7	6	5	5	9.9	9.9	9.9	9.9	9.6	8.8	79468	6382	19594	22956	6869.6	17065	16.2781	12.6398	14.2581	14.4866	12.746	14.0588	0.628219	0.478741	not significant			+			+
PF3D7_1441100	Q8IL59	conserved Plasmodium protein, unknown function		26.306	50.12	1	0	2	2	1	0	10.6	0	10.6	10.6	10.1	0	147260	0	1329400	407190	137620	0	17.168	8	20.3423	18.6353	17.0703	8	0.601559	0.542217	not significant					+	+
PF3D7_0730900	Q8IBF2	EMP1-trafficking protein	PTP4	244.19	14.116	1	1	4	3	2	1	1.7	1.7	9.8	7.7	6.9	1.7	13470	8012.4	41958	20538	11599	5524.3	13.7175	12.968	15.3567	14.326	13.5017	12.4316	0.594281	0.511654	not significant
PF3D7_0810600	Q8IAU1	ATP-dependent RNA helicase DBP1, putative	DBP1	108.63	37.084	2	4	5	4	3	4	2.8	6.1	6.1	5.5	4	5.8	20225	105050	84484	43877	20648	66985	14.3039	16.6807	16.3664	15.4212	14.3337	16.0316	0.521506	0.432002	not significant
PF3D7_0415500	Q8I1T2	nuclear cap-binding protein subunit 2, putative	CBP20	28.004	18.321	0	2	2	2	1	1	0	7.7	7.7	10.7	4.3	4.3	0	320710	184520	28795	8009.9	23573	8	18.2909	17.4934	14.8135	12.9676	14.5248	0.492794	0.25128	not significant
PF3D7_1338300	A0A5K1K967	elongation factor 1-gamma, putative	EF-1gamma	47.777	3.7779	3	1	3	2	1	3	7.1	2.9	5.1	4.4	2.2	7.1	133270	14465	47293	49235	15884	50816	17.024	13.8203	15.5293	15.5874	13.9553	15.633	0.399311	0.540918	not significant			+
PF3D7_0202000	Q9TY99	knob-associated histidine-rich protein	KAHRP	71.302	248.14	13	13	13	13	11	12	17.4	20.5	17.6	20.5	17.9	20	2047900	1773900	2203400	1874400	1164000	1659100	20.9657	20.7585	21.0713	20.838	20.1507	20.662	0.381627	0.161009	not significant		+	+		+
PF3D7_1110400	Q8IIQ7	RNA-binding protein, putative		173.92	323.31	12	33	38	33	28	30	8.6	26.4	33.9	29.5	24.5	24.7	195930	1073800	1859300	710400	493550	613810	17.58	20.0343	20.8263	19.4383	18.9128	19.2274	0.287353	0.459482	not significant						+
PF3D7_0903400	Q8I3B4	ATP-dependent RNA helicase DDX60, putative	DDX60	300.92	24.913	1	2	2	3	2	2	0.4	0.8	0.8	1.5	0.8	0.8	10144	10229	16034	17430	11488	6876.8	13.3083	13.3204	13.9688	14.0893	13.4878	12.7475	0.0909722	0.958241	not significant
PF3D7_0913200	Q8I320	elongation factor 1-beta	EF-1beta	32.026	63.537	2	2	2	2	2	2	7.6	7.6	7.6	7.6	7.6	7.6	1084500	110120	388600	465470	262680	341320	20.0486	16.7487	18.5679	18.8283	18.0029	18.3808	0.051067	0.617073	not significant
PF3D7_0831400	C0H4Z7	Plasmodium exported protein, unknown function		36.413	197.23	3	5	6	6	5	5	9.3	15.9	16.2	16.2	15.9	15.9	283020	1218200	2175400	1188700	774820	751260	18.1105	20.2163	21.0528	20.181	19.5635	19.519	0.0387686	0.621242	not significant
PF3D7_1452700	Q8IKU9	U1 snRNP-associated protein, putative		40.185	1.8934	0	2	2	1	1	1	0	6	6	2.7	2.7	2.7	0	133550	117450	17067	15057	20068	8	17.027	16.8417	14.0589	13.8781	14.2926	-0.120323	0.255961	not significant
PF3D7_1407100	Q8IM23	rRNA 2'-O-methyltransferase fibrillarin, putative	NOP1	34.129	55.7	1	9	12	10	8	9	2.8	39	49.4	40.3	25.8	28.6	25844	1484700	1513500	476290	268670	614060	14.6575	20.5017	20.5295	18.8615	18.0355	19.228	-0.145413	0.375924	not significant			+
PF3D7_1115800	Q8IIK7	conserved Plasmodium protein, unknown function		33.88	6.4481	3	5	4	5	5	5	13.5	21.4	17.4	21.4	21.4	21.4	170510	202590	250170	266210	170300	267400	17.3795	17.6282	17.9325	18.0222	17.3777	18.0286	-0.162772	0.538312	not significant
PF3D7_1403900	Q8IM55	serine/threonine protein phosphatase CPPED1, putative	CPPED1	35.219	94.817	4	1	3	4	3	3	11.1	3.7	11.1	14.4	8.1	8.1	2325300	74610	599500	908970	667660	322810	21.149	16.1871	19.1934	19.7939	19.3488	18.3003	-0.304495	0.647864	not significant
PF3D7_1010300	Q8IJU2	succinate dehydrogenase subunit 4, putative	SDH4	13.736	3.2625	3	3	3	4	4	4	20.3	20.3	20.3	20.3	20.3	20.3	1067600	700630	715680	1193300	785010	1213000	20.0259	19.4183	19.449	20.1865	19.5824	20.2101	-0.361946	0.270567	not significant
PF3D7_0401800	Q8I207	Plasmodium exported protein (PHISTb), unknown function	PfD80	60.269	135.71	4	10	11	11	12	10	9.8	15.7	17.9	17.9	20	17.9	104980	205020	433490	334890	267670	284940	16.6798	17.6454	18.7256	18.3533	18.0301	18.1203	-0.484308	0.673147	not significant		+			+
PF3D7_1362200	Q8ID85	RuvB-like helicase 3	RUVB3	54.629	7.0741	1	0	3	1	1	1	1.7	0	9.3	1.7	1.7	1.7	32521	0	129590	17285	11877	17398	14.9891	8	16.9836	14.0772	13.5359	14.0866	-0.57569	0.426743	not significant			+			+
PF3D7_1008800	Q8IJV7	nucleolar protein 5, putative	NOP5	53.409	17.386	0	2	2	2	2	1	0	6.4	6.4	6.4	6.4	2.8	0	36256	77202	26238	13859	16377	8	15.1459	16.2364	14.6794	13.7585	13.9994	-1.01834	0.485235	not significant
PF3D7_1006200	Q8IJX8	DNA/RNA-binding protein Alba 3	ALBA3	11.977	4.5479	0	2	2	2	1	1	0	31.8	31.8	31.8	22.4	9.3	0	133040	503680	134800	43833	28124	8	17.0215	18.9421	17.0405	15.4197	14.7795	-1.09202	0.443526	not significant		+	+	+
PF3D7_1207100	Q8I5X4	pre-rRNA-processing protein ESF1, putative		100.17	7.1897	0	2	3	3	1	2	0	2.6	5.5	5.5	1.4	2.6	0	30122	63501	29482	7654.9	25369	8	14.8785	15.9545	14.8475	12.9022	14.6308	-1.18249	0.63836	not significant
PF3D7_0402300	P86148	reticulocyte binding protein homologue 1	RH1	357.66	1.9258	1	0	2	1	2	2	0.3	0	0.3	0.3	0.3	0.3	20114	0	125430	18187	24263	22325	14.2959	8	16.9365	14.1506	14.5665	14.4464	-1.31034	0.560477	not significant
PF3D7_1307800	Q8IEN7	FHA domain-containing protein, putative		68.283	4.7044	0	1	2	2	2	1	0	2.3	5	5	5	2.3	0	75802	89755	35171	23388	33811	8	16.2099	16.4537	15.1021	14.5135	15.0452	-1.33238	0.474544	not significant
PF3D7_1149200	Q8IHN1	ring-infected erythrocyte surface antigen	RESA3	126.92	22.512	3	2	3	5	3	4	2.7	1.9	2.4	4.8	2.7	3.5	28154	6263.4	13270	35920	28640	39317	14.7811	12.6127	13.6959	15.1325	14.8057	15.2629	-1.37048	0.0826149	not significant
PF3D7_0315800	O97273	zinc finger protein, putative		41.983	9.8928	0	1	2	1	1	1	0	3	9	3	3	3	0	93383	131550	42978	34011	42699	8	16.5109	17.0053	15.3913	15.0537	15.3819	-1.43694	0.4642	not significant
PF3D7_1445700	Q8IL16	conserved Plasmodium protein, unknown function		41.934	16.621	0	5	6	4	4	3	0	17.9	25.1	17.1	13.1	10	0	414430	394440	114720	70417	109800	8	18.6608	18.5894	16.8078	16.1036	16.7445	-1.46857	0.331665	not significant
PF3D7_0519700	C0H4F1	FoP domain-containing protein, putative		22.734	49.323	0	9	10	8	7	6	0	44.8	51	42.2	35.9	29.7	0	1656300	3204900	436300	276370	374860	8	20.6595	21.6118	18.735	18.0762	18.516	-1.68527	0.306897	not significant			+
PF3D7_0723400	Q8IBL9	conserved Plasmodium protein, unknown function		167.92	14.447	0	2	4	4	2	4	0	2.7	4.5	4.5	1.5	3.4	0	27609	51200	36847	14944	27845	8	14.7529	15.6439	15.1693	13.8673	14.7651	-1.80165	0.987521	not significant
PF3D7_1471100	Q8IKC8	exported protein 2	EXP2	33.411	4.2697	1	0	3	3	1	2	3.1	0	7.7	10.8	3.1	7	40449	0	118660	106670	20645	50668	15.3038	8	16.8565	16.7028	14.3335	15.6288	-2.16827	0.89139	not significant
PF3D7_0102200	Q8I0U6	ring-infected erythrocyte surface antigen	RESA	126.52	261.23	3	3	7	14	9	10	2.7	2.6	6.5	11.7	7.7	8.8	32397	20400	93626	262200	126460	200880	14.9836	14.3163	16.5146	18.0003	16.9483	17.616	-2.25004	0.0429782	not significant
PF3D7_1469300	Q8IKE4	pre-rRNA-processing protein PNO1, putative	PNO1	30.138	18.902	0	2	2	2	2	2	0	9.9	9.9	9.9	9.9	9.9	0	46841	100390	101820	86893	93593	8	15.5155	16.6153	16.6357	16.407	16.5141	-3.142	0.259294	not significant
