# Supplementary material for: Plasmodium blood stage development requires the chromatin remodeller Snf2L
Source: Nature. 2025 Feb 19;639(8056):1069–75. doi: 10.1038/s41586-025-08595-x (PMC11946908; doi:10.1038/s41586-025-08595-x)
Supplement: Supplementary file 5 — The DEGs after PfSnf2L knockdown. [file 41586_2025_8595_MOESM5_ESM.xlsx]

## Sheet: Overview
TABLE S2: Differential expression analysis of RNA-Sequencing data Individual sheets contain data of one sampling time point with differential expression analysis between two condotions as described:
Sheets	Description
Cluster	Mapping of genes to their corresponding cluster
Differences@+5h - 0h ind.	Differences of condition (iKO vs no-KO) at +5h after KO induction. Induction @ 0 hpi. The statistical test used is Wald test
Differences@+10h - 0h ind.	Differences of condition (iKO vs no-KO) at +10h after KO induction. Induction @ 0 hpi. The statistical test used is Wald test
Differences@+15h - 0h ind.	Differences of condition (iKO vs no-KO) at +15h after KO induction. Induction @ 0 hpi. The statistical test used is Wald test
Differences@+20h - 0h ind.	Differences of condition (iKO vs no-KO) at +20h after KO induction. Induction @ 0 hpi. The statistical test used is Wald test
Differences@+25h - 0h ind.	Differences of condition (iKO vs no-KO) at +25h after KO induction. Induction @ 0 hpi. The statistical test used is Wald test
Differences@+30h - 0h ind.	Differences of condition (iKO vs no-KO) at +30h after KO induction. Induction @ 0 hpi. The statistical test used is Wald test
Differences@+35h - 0h ind.	Differences of condition (iKO vs no-KO) at +35h after KO induction. Induction @ 0 hpi. The statistical test used is Wald test
Differences@+40h - 0h ind.	Differences of condition (iKO vs no-KO) at +40h after KO induction. Induction @ 0 hpi. The statistical test used is Wald test
Differences@+45h - 0h ind.	Differences of condition (iKO vs no-KO) at +45h after KO induction. Induction @ 0 hpi. The statistical test used is Wald test
Differences@+50h - 0h ind.	Differences of condition (iKO vs no-KO) at +50h after KO induction. Induction @ 0 hpi. The statistical test used is Wald test
Differences@+60h - 0h ind.	Differences of condition (iKO vs no-KO) at +60h after KO induction. Induction @ 0 hpi. The statistical test used is Wald test
Differences@+45h - 24h ind.	Differences of condition (iKO vs no-KO) at +45h after KO induction. Induction @ 24 hpi. The statistical test used is Wald test
Differences@+50h - 24h ind.	Differences of condition (iKO vs no-KO) at +50h after KO induction. Induction @ 24 hpi. The statistical test used is Wald test
Differences@+60h - 24h ind.	Differences of condition (iKO vs no-KO) at +60h after KO induction. Induction @ 24 hpi. The statistical test used is Wald test
Differences@+20h - drug	Differences of condition (NH125 vs no drug) at +20h after treatment. Treatment @ 0 hpi. The statistical test used is Wald test
Differences@+25h - drug	Differences of condition (NH125 vs no drug) at +25h after treatment. Treatment @ 0 hpi. The statistical test used is Wald test
Differences@+35h - drug	Differences of condition (NH125 vs no drug) at +30h after treatment. Treatment @ 0 hpi. The statistical test used is Wald test
List of stage-specific genes	List of genes used for expression change analysis of stage-specific gene groups; adapted from following studies (Pickford et al. 2021, Kessel et al. 2021, López-Barragán 2011) and manually sorted out based on expression data from PlasmoDB

## Sheet: Cluster
geneID	cluster
PF3D7_1300100	Schizont/Merozoite-specific genes
PF3D7_1300200	Schizont/Merozoite-specific genes
PF3D7_1300300	Early ring-specific genes
PF3D7_1300400	Late ring-specific genes
PF3D7_1300500	Schizont/Merozoite-specific genes
PF3D7_1300600	Late ring-specific genes
PF3D7_1300700	Early ring-specific genes
PF3D7_1300800	Early ring-specific genes
PF3D7_1300900	Late ring-specific genes
PF3D7_1301000	Early ring-specific genes
PF3D7_1301100	Early ring-specific genes
PF3D7_1301200	Late ring-specific genes
PF3D7_1301300	Late ring-specific genes
PF3D7_1301400	Late ring-specific genes
PF3D7_1301500	Late ring-specific genes
PF3D7_1301600	Schizont/Merozoite-specific genes
PF3D7_1301700	Early ring-specific genes
PF3D7_1301800	Early ring-specific genes
PF3D7_1301900	Schizont/Merozoite-specific genes
PF3D7_1302000	Early ring-specific genes
PF3D7_1302050	Early ring-specific genes
PF3D7_1302100	Schizont/Merozoite-specific genes
PF3D7_1302200	Schizont/Merozoite-specific genes
PF3D7_1302300	late
PF3D7_1302400	Schizont/Merozoite-specific genes
PF3D7_1302500	Late ring-specific genes
PF3D7_1302600	Early ring-specific genes
PF3D7_1302700	Late ring-specific genes
PF3D7_1302800	Late ring-specific genes
PF3D7_1302900	late
PF3D7_1303000	late
PF3D7_1303100	late
PF3D7_1303200	late
PF3D7_1303300	Late ring-specific genes
PF3D7_1303400	Early ring-specific genes
PF3D7_1303500	Schizont/Merozoite-specific genes
PF3D7_1303600	Schizont/Merozoite-specific genes
PF3D7_1303700	Schizont/Merozoite-specific genes
PF3D7_1303800	late
PF3D7_1303900	Schizont/Merozoite-specific genes
PF3D7_1304000	Schizont/Merozoite-specific genes
PF3D7_1304100	late
PF3D7_1304200	Schizont/Merozoite-specific genes
PF3D7_1304300	Early ring-specific genes
PF3D7_1304400	Late ring-specific genes
PF3D7_1304500	late
PF3D7_1304600	late
PF3D7_1304700	late
PF3D7_1304800	Early ring-specific genes
PF3D7_1304900	Late ring-specific genes
PF3D7_1305000	late
PF3D7_1305100	Schizont/Merozoite-specific genes
PF3D7_1305200	late
PF3D7_1305300	Late ring-specific genes
PF3D7_1305400	Late ring-specific genes
PF3D7_1305500	Late ring-specific genes
PF3D7_1305600	Schizont/Merozoite-specific genes
PF3D7_1305700	late
PF3D7_1305800	Schizont/Merozoite-specific genes
PF3D7_1305900	late
PF3D7_1306000	Schizont/Merozoite-specific genes
PF3D7_1306100	Schizont/Merozoite-specific genes
PF3D7_1306200	Schizont/Merozoite-specific genes
PF3D7_1306300	late
PF3D7_1306400	late
PF3D7_1306500	Early ring-specific genes
PF3D7_1306600	Late ring-specific genes
PF3D7_1306700	late
PF3D7_1306800	Late ring-specific genes
PF3D7_1306900	Late ring-specific genes
PF3D7_1307000	Late ring-specific genes
PF3D7_1307100	Late ring-specific genes
PF3D7_1307200	Late ring-specific genes
PF3D7_1307300	Late ring-specific genes
PF3D7_1307400	Schizont/Merozoite-specific genes
PF3D7_1307500	Schizont/Merozoite-specific genes
PF3D7_1307600	late
PF3D7_1307700	Early ring-specific genes
PF3D7_1307800	Late ring-specific genes
PF3D7_1307900	Schizont/Merozoite-specific genes
PF3D7_1308000	Schizont/Merozoite-specific genes
PF3D7_1308100	late
PF3D7_1308200	Late ring-specific genes
PF3D7_1308300	Late ring-specific genes
PF3D7_1308400	late
PF3D7_1308500	late
PF3D7_1308600	late
PF3D7_1308700	late
PF3D7_1308800	late
PF3D7_1308900	Late ring-specific genes
PF3D7_1309000	Late ring-specific genes
PF3D7_1309100	Late ring-specific genes
PF3D7_1309120	Early ring-specific genes
PF3D7_1309200	late
PF3D7_1309300	Late ring-specific genes
PF3D7_1309400	late
PF3D7_1309500	Late ring-specific genes
PF3D7_1309600	Late ring-specific genes
PF3D7_1309700	Late ring-specific genes
PF3D7_1309800	late
PF3D7_1309900	late
PF3D7_1310000	Schizont/Merozoite-specific genes
PF3D7_1310100	late
PF3D7_1310200	Schizont/Merozoite-specific genes
PF3D7_1310300	NA
PF3D7_1310400	Late ring-specific genes
PF3D7_1310500	Late ring-specific genes
PF3D7_1310600	Schizont/Merozoite-specific genes
PF3D7_1310700	Schizont/Merozoite-specific genes
PF3D7_1310800	Late ring-specific genes
PF3D7_1310900	late
PF3D7_1311000	Early ring-specific genes
PF3D7_1311100	Early ring-specific genes
PF3D7_1311200	late
PF3D7_1311300	late
PF3D7_1311400	Late ring-specific genes
PF3D7_1311500	late
PF3D7_1311600	Early ring-specific genes
PF3D7_1311700	Late ring-specific genes
PF3D7_1311800	Late ring-specific genes
PF3D7_1311900	late
PF3D7_1312000	Schizont/Merozoite-specific genes
PF3D7_1312100	Schizont/Merozoite-specific genes
PF3D7_1312200	Schizont/Merozoite-specific genes
PF3D7_1312300	late
PF3D7_1312400	late
PF3D7_1312450	Schizont/Merozoite-specific genes
PF3D7_1312500	Schizont/Merozoite-specific genes
PF3D7_1312600	Schizont/Merozoite-specific genes
PF3D7_1312700	late
PF3D7_1312800	Schizont/Merozoite-specific genes
PF3D7_1312900	Early ring-specific genes
PF3D7_1313000	late
PF3D7_1313100	Schizont/Merozoite-specific genes
PF3D7_1313200	late
PF3D7_1313300	late
PF3D7_1313400	late
PF3D7_1313500	Schizont/Merozoite-specific genes
PF3D7_1313600	Schizont/Merozoite-specific genes
PF3D7_1313700	late
PF3D7_1313800	Early ring-specific genes
PF3D7_1313900	Late ring-specific genes
PF3D7_1314000	late
PF3D7_1314100	Late ring-specific genes
PF3D7_1314200	late
PF3D7_1314300	late
PF3D7_1314400	Schizont/Merozoite-specific genes
PF3D7_1314500	late
PF3D7_1314600	Late ring-specific genes
PF3D7_1314700	late
PF3D7_1314800	Early ring-specific genes
PF3D7_1314900	Late ring-specific genes
PF3D7_1315000	Early ring-specific genes
PF3D7_1315100	Early ring-specific genes
PF3D7_1315200	late
PF3D7_1315300	Schizont/Merozoite-specific genes
PF3D7_1315400	Late ring-specific genes
PF3D7_1315500	late
PF3D7_1315600	late
PF3D7_1315700	Late ring-specific genes
PF3D7_1315800	Early ring-specific genes
PF3D7_1315900	Early ring-specific genes
PF3D7_1316000	Early ring-specific genes
PF3D7_1316100	NA
PF3D7_1316200	Schizont/Merozoite-specific genes
PF3D7_1316300	Early ring-specific genes
PF3D7_1316400	NA
PF3D7_1316500	Late ring-specific genes
PF3D7_1316600	late
PF3D7_1316700	Schizont/Merozoite-specific genes
PF3D7_1316800	Late ring-specific genes
PF3D7_1316900	Early ring-specific genes
PF3D7_1317000	Late ring-specific genes
PF3D7_1317100	late
PF3D7_1317200	Late ring-specific genes
PF3D7_1317300	Late ring-specific genes
PF3D7_1317400	Late ring-specific genes
PF3D7_1317500	late
PF3D7_1317600	late
PF3D7_1317700	Early ring-specific genes
PF3D7_1317800	Late ring-specific genes
PF3D7_1317900	Early ring-specific genes
PF3D7_1318000	Schizont/Merozoite-specific genes
PF3D7_1318100	late
PF3D7_1318200	Schizont/Merozoite-specific genes
PF3D7_1318300	late
PF3D7_1318400	late
PF3D7_1318500	Schizont/Merozoite-specific genes
PF3D7_1318600	Schizont/Merozoite-specific genes
PF3D7_1318700	Schizont/Merozoite-specific genes
PF3D7_1318800	late
PF3D7_1318900	Early ring-specific genes
PF3D7_1319000	late
PF3D7_1319100	Early ring-specific genes
PF3D7_1319200	Early ring-specific genes
PF3D7_1319300	Early ring-specific genes
PF3D7_1319400	Schizont/Merozoite-specific genes
PF3D7_1319500	late
PF3D7_1319600	Schizont/Merozoite-specific genes
PF3D7_1319700	Schizont/Merozoite-specific genes
PF3D7_1319800	Early ring-specific genes
PF3D7_1319900	Schizont/Merozoite-specific genes
PF3D7_1320000	Early ring-specific genes
PF3D7_1320100	late
PF3D7_1320200	late
PF3D7_1320300	late
PF3D7_1320400	late
PF3D7_1320500	Late ring-specific genes
PF3D7_1320600	Late ring-specific genes
PF3D7_1320700	Schizont/Merozoite-specific genes
PF3D7_1320800	late
PF3D7_1320900	Late ring-specific genes
PF3D7_1321000	Early ring-specific genes
PF3D7_1321100	Schizont/Merozoite-specific genes
PF3D7_1321200	late
PF3D7_1321300	Early ring-specific genes
PF3D7_1321400	Early ring-specific genes
PF3D7_1321500	Schizont/Merozoite-specific genes
PF3D7_1321600	Schizont/Merozoite-specific genes
PF3D7_1321700	Late ring-specific genes
PF3D7_1321800	Early ring-specific genes
PF3D7_1321900	Schizont/Merozoite-specific genes
PF3D7_1322000	Schizont/Merozoite-specific genes
PF3D7_1322100	Early ring-specific genes
PF3D7_1322200	late
PF3D7_1322300	late
PF3D7_1322400	Early ring-specific genes
PF3D7_1322500	Schizont/Merozoite-specific genes
PF3D7_1322600	Schizont/Merozoite-specific genes
PF3D7_1322700	late
PF3D7_1322800	Schizont/Merozoite-specific genes
PF3D7_1322900	late
PF3D7_1323000	Early ring-specific genes
PF3D7_1323100	Late ring-specific genes
PF3D7_1323200	Late ring-specific genes
PF3D7_1323300	Schizont/Merozoite-specific genes
PF3D7_1323400	Late ring-specific genes
PF3D7_1323500	NA
PF3D7_1323600	late
PF3D7_1323700	Schizont/Merozoite-specific genes
PF3D7_1323800	Late ring-specific genes
PF3D7_1323900	Late ring-specific genes
PF3D7_1324000	Late ring-specific genes
PF3D7_1324100	Schizont/Merozoite-specific genes
PF3D7_1324200	Late ring-specific genes
PF3D7_1324300	Schizont/Merozoite-specific genes
PF3D7_1324400	Early ring-specific genes
PF3D7_1324500	late
PF3D7_1324600	late
PF3D7_1324700	Early ring-specific genes
PF3D7_1324800	late
PF3D7_1324900	Late ring-specific genes
PF3D7_1325000	Late ring-specific genes
PF3D7_1325100	Late ring-specific genes
PF3D7_1325200	Early ring-specific genes
PF3D7_1325300	Early ring-specific genes
PF3D7_1325400	Schizont/Merozoite-specific genes
PF3D7_1325500	late
PF3D7_1325700	late
PF3D7_1325600	Schizont/Merozoite-specific genes
PF3D7_1325800	Late ring-specific genes
PF3D7_1325900	Schizont/Merozoite-specific genes
PF3D7_1326000	Schizont/Merozoite-specific genes
PF3D7_1326100	late
PF3D7_1326200	Early ring-specific genes
PF3D7_1326300	Late ring-specific genes
PF3D7_1326400	Late ring-specific genes
PF3D7_1326500	Schizont/Merozoite-specific genes
PF3D7_1326600	late
PF3D7_1326700	Early ring-specific genes
PF3D7_1326800	late
PF3D7_1326900	Early ring-specific genes
PF3D7_1327000	Late ring-specific genes
PF3D7_1327100	Early ring-specific genes
PF3D7_1327200	Late ring-specific genes
PF3D7_1327300	NA
PF3D7_1327400	Schizont/Merozoite-specific genes
PF3D7_1327500	Schizont/Merozoite-specific genes
PF3D7_1327600	Schizont/Merozoite-specific genes
PF3D7_1327700	Early ring-specific genes
PF3D7_1327800	Late ring-specific genes
PF3D7_1327900	Early ring-specific genes
PF3D7_1328000	late
PF3D7_1328100	late
PF3D7_1328200	Schizont/Merozoite-specific genes
PF3D7_1328300	Schizont/Merozoite-specific genes
PF3D7_1328400	late
PF3D7_1328500	NA
PF3D7_1328600	Early ring-specific genes
PF3D7_1328700	Early ring-specific genes
PF3D7_1328800	Schizont/Merozoite-specific genes
PF3D7_1328900	late
PF3D7_1329000	Late ring-specific genes
PF3D7_1329100	late
PF3D7_1329200	late
PF3D7_1329300	Schizont/Merozoite-specific genes
PF3D7_1329400	Late ring-specific genes
PF3D7_1329500	Early ring-specific genes
PF3D7_1329600	Early ring-specific genes
PF3D7_1329700	Schizont/Merozoite-specific genes
PF3D7_1329800	late
PF3D7_1329900	late
PF3D7_1330000	late
PF3D7_1330100	late
PF3D7_1330200	late
PF3D7_1330300	late
PF3D7_1330400	NA
PF3D7_1330500	Schizont/Merozoite-specific genes
PF3D7_1330600	late
PF3D7_1330700	late
PF3D7_1330800	Late ring-specific genes
PF3D7_1330900	Early ring-specific genes
PF3D7_1331000	Schizont/Merozoite-specific genes
PF3D7_1331100	Early ring-specific genes
PF3D7_1331200	Early ring-specific genes
PF3D7_1331300	Schizont/Merozoite-specific genes
PF3D7_1331400	Schizont/Merozoite-specific genes
PF3D7_1331500	Schizont/Merozoite-specific genes
PF3D7_1331600	Schizont/Merozoite-specific genes
PF3D7_1331700	NA
PF3D7_1331800	Late ring-specific genes
PF3D7_1331900	Early ring-specific genes
PF3D7_1332000	NA
PF3D7_1332100	Early ring-specific genes
PF3D7_1332200	Schizont/Merozoite-specific genes
PF3D7_1332300	late
PF3D7_1332400	Early ring-specific genes
PF3D7_1332600	late
PF3D7_1332500	Late ring-specific genes
PF3D7_1332700	Early ring-specific genes
PF3D7_1332800	Late ring-specific genes
PF3D7_1332900	Late ring-specific genes
PF3D7_1333000	late
PF3D7_1333100	Schizont/Merozoite-specific genes
PF3D7_1333200	late
PF3D7_1333300	Late ring-specific genes
PF3D7_1333400	NA
PF3D7_1333500	late
PF3D7_1333600	Late ring-specific genes
PF3D7_1333700	late
PF3D7_1333800	Late ring-specific genes
PF3D7_1333900	late
PF3D7_1334000	Schizont/Merozoite-specific genes
PF3D7_1334100	late
PF3D7_1334200	Late ring-specific genes
PF3D7_1334300	late
PF3D7_1334400	Schizont/Merozoite-specific genes
PF3D7_1334500	late
PF3D7_1334600	Schizont/Merozoite-specific genes
PF3D7_1334700	Early ring-specific genes
PF3D7_1334800	NA
PF3D7_1334900	Schizont/Merozoite-specific genes
PF3D7_1335000	Schizont/Merozoite-specific genes
PF3D7_1335100	Schizont/Merozoite-specific genes
PF3D7_1335200	Schizont/Merozoite-specific genes
PF3D7_1335300	Schizont/Merozoite-specific genes
PF3D7_1335400	Schizont/Merozoite-specific genes
PF3D7_1335500	Schizont/Merozoite-specific genes
PF3D7_1335600	Early ring-specific genes
PF3D7_1335700	late
PF3D7_1335800	late
PF3D7_1335900	Schizont/Merozoite-specific genes
PF3D7_1336000	Early ring-specific genes
PF3D7_1336100	Schizont/Merozoite-specific genes
PF3D7_1336200	late
PF3D7_1336300	late
PF3D7_1336400	Schizont/Merozoite-specific genes
PF3D7_1336500	Schizont/Merozoite-specific genes
PF3D7_1336600	late
PF3D7_1336700	Early ring-specific genes
PF3D7_1336800	Late ring-specific genes
PF3D7_1336900	Late ring-specific genes
PF3D7_1337000	Late ring-specific genes
PF3D7_1337100	late
PF3D7_1337200	late
PF3D7_1337300	Late ring-specific genes
PF3D7_1337400	Early ring-specific genes
PF3D7_1337500	Late ring-specific genes
PF3D7_1337600	Early ring-specific genes
PF3D7_1337700	Schizont/Merozoite-specific genes
PF3D7_1337800	Schizont/Merozoite-specific genes
PF3D7_1337900	Early ring-specific genes
PF3D7_1338000	late
PF3D7_1338100	late
PF3D7_1338200	Late ring-specific genes
PF3D7_1338300	Late ring-specific genes
PF3D7_1338400	Schizont/Merozoite-specific genes
PF3D7_1338500	late
PF3D7_1338600	late
PF3D7_1338700	late
PF3D7_1338800	late
PF3D7_1338900	late
PF3D7_1339000	Early ring-specific genes
PF3D7_1339100	NA
PF3D7_1339200	Schizont/Merozoite-specific genes
PF3D7_1339300	Late ring-specific genes
PF3D7_1339400	Schizont/Merozoite-specific genes
PF3D7_1339500	late
PF3D7_1339600	late
PF3D7_1339700	late
PF3D7_1339800	Schizont/Merozoite-specific genes
PF3D7_1339900	late
PF3D7_1340000	Early ring-specific genes
PF3D7_1340100	Late ring-specific genes
PF3D7_1340200	Early ring-specific genes
PF3D7_1340300	Early ring-specific genes
PF3D7_1340400	Early ring-specific genes
PF3D7_1340500	Early ring-specific genes
PF3D7_1340600	Late ring-specific genes
PF3D7_1340700	Schizont/Merozoite-specific genes
PF3D7_1340800	Schizont/Merozoite-specific genes
PF3D7_1340900	Early ring-specific genes
PF3D7_1341000	Early ring-specific genes
PF3D7_1341100	Early ring-specific genes
PF3D7_1341200	Late ring-specific genes
PF3D7_1341300	Late ring-specific genes
PF3D7_1341400	Late ring-specific genes
PF3D7_1341500	Schizont/Merozoite-specific genes
PF3D7_1341600	late
PF3D7_1341700	Early ring-specific genes
PF3D7_1341800	Schizont/Merozoite-specific genes
PF3D7_1341900	late
PF3D7_1342000	Late ring-specific genes
PF3D7_1342100	Schizont/Merozoite-specific genes
PF3D7_1342200	late
PF3D7_1342300	late
PF3D7_1342400	Late ring-specific genes
PF3D7_1342500	Schizont/Merozoite-specific genes
PF3D7_1342600	Schizont/Merozoite-specific genes
PF3D7_1342700	Late ring-specific genes
PF3D7_1342800	late
PF3D7_1342900	Late ring-specific genes
PF3D7_1343000	NA
PF3D7_1343100	Schizont/Merozoite-specific genes
PF3D7_1343200	NA
PF3D7_1343300	late
PF3D7_1343400	Early ring-specific genes
PF3D7_1343500	late
PF3D7_1343600	late
PF3D7_1343700	Early ring-specific genes
PF3D7_1343800	Schizont/Merozoite-specific genes
PF3D7_1343900	Early ring-specific genes
PF3D7_1344000	late
PF3D7_1344100	NA
PF3D7_1344200	Late ring-specific genes
PF3D7_1344300	Schizont/Merozoite-specific genes
PF3D7_1344400	Schizont/Merozoite-specific genes
PF3D7_1344500	Schizont/Merozoite-specific genes
PF3D7_1344600	Schizont/Merozoite-specific genes
PF3D7_1344700	Late ring-specific genes
PF3D7_1344800	Late ring-specific genes
PF3D7_1344900	Early ring-specific genes
PF3D7_1345000	NA
PF3D7_1345100	Early ring-specific genes
PF3D7_1345200	late
PF3D7_1345300	Schizont/Merozoite-specific genes
PF3D7_1345400	late
PF3D7_1345500	late
PF3D7_1345600	Schizont/Merozoite-specific genes
PF3D7_1345700	late
PF3D7_1345800	Late ring-specific genes
PF3D7_1345900	late
PF3D7_1346000	Early ring-specific genes
PF3D7_1346100	Late ring-specific genes
PF3D7_1346200	Early ring-specific genes
PF3D7_1346300	Early ring-specific genes
PF3D7_1346400	late
PF3D7_1346500	Late ring-specific genes
PF3D7_1346600	Schizont/Merozoite-specific genes
PF3D7_1346700	Early ring-specific genes
PF3D7_1346800	Schizont/Merozoite-specific genes
PF3D7_1346900	Schizont/Merozoite-specific genes
PF3D7_1347000	Schizont/Merozoite-specific genes
PF3D7_1347100	late
PF3D7_1347200	Late ring-specific genes
PF3D7_1347300	Schizont/Merozoite-specific genes
PF3D7_1347400	Late ring-specific genes
PF3D7_1347500	Early ring-specific genes
PF3D7_1347600	Schizont/Merozoite-specific genes
PF3D7_1347700	Early ring-specific genes
PF3D7_1347800	Schizont/Merozoite-specific genes
PF3D7_1347900	late
PF3D7_1348000	Schizont/Merozoite-specific genes
PF3D7_1348100	Schizont/Merozoite-specific genes
PF3D7_1348200	Early ring-specific genes
PF3D7_1348300	Late ring-specific genes
PF3D7_1348400	late
PF3D7_1348500	late
PF3D7_1348600	Schizont/Merozoite-specific genes
PF3D7_1348700	Early ring-specific genes
PF3D7_1348800	Early ring-specific genes
PF3D7_1348900	Late ring-specific genes
PF3D7_1349000	Schizont/Merozoite-specific genes
PF3D7_1349100	Schizont/Merozoite-specific genes
PF3D7_1349200	Late ring-specific genes
PF3D7_1349300	Schizont/Merozoite-specific genes
PF3D7_1349400	Late ring-specific genes
PF3D7_1349500	Schizont/Merozoite-specific genes
PF3D7_1349600	late
PF3D7_1349700	Schizont/Merozoite-specific genes
PF3D7_1349800	Early ring-specific genes
PF3D7_1349900	Schizont/Merozoite-specific genes
PF3D7_1350000	Early ring-specific genes
PF3D7_1350100	Late ring-specific genes
PF3D7_1350200	Late ring-specific genes
PF3D7_1350300	Early ring-specific genes
PF3D7_1350400	Schizont/Merozoite-specific genes
PF3D7_1350500	Early ring-specific genes
PF3D7_1350600	Schizont/Merozoite-specific genes
PF3D7_1350700	late
PF3D7_1350800	Schizont/Merozoite-specific genes
PF3D7_1350900	Early ring-specific genes
PF3D7_1351000	Late ring-specific genes
PF3D7_1351100	Late ring-specific genes
PF3D7_1351200	late
PF3D7_1351300	Early ring-specific genes
PF3D7_1351400	Late ring-specific genes
PF3D7_1351500	NA
PF3D7_1351600	late
PF3D7_1351700	Schizont/Merozoite-specific genes
PF3D7_1351800	Early ring-specific genes
PF3D7_1351900	Early ring-specific genes
PF3D7_1352000	late
PF3D7_1352100	NA
PF3D7_1352200	Early ring-specific genes
PF3D7_1352300	Schizont/Merozoite-specific genes
PF3D7_1352400	Late ring-specific genes
PF3D7_1352500	late
PF3D7_1352600	Early ring-specific genes
PF3D7_1352700	Late ring-specific genes
PF3D7_1352800	Late ring-specific genes
PF3D7_1352900	Early ring-specific genes
PF3D7_1353000	NA
PF3D7_1353100	Early ring-specific genes
PF3D7_1353200	Early ring-specific genes
PF3D7_1353300	late
PF3D7_1353400	Late ring-specific genes
PF3D7_1353500	late
PF3D7_1353600	NA
PF3D7_1353700	Late ring-specific genes
PF3D7_1353800	late
PF3D7_1353900	late
PF3D7_1354000	Early ring-specific genes
PF3D7_1354100	late
PF3D7_1354200	Schizont/Merozoite-specific genes
PF3D7_1354300	Early ring-specific genes
PF3D7_1354400	NA
PF3D7_1354500	Late ring-specific genes
PF3D7_1354600	Early ring-specific genes
PF3D7_1354700	late
PF3D7_1354800	Early ring-specific genes
PF3D7_1354900	Early ring-specific genes
PF3D7_1355100	late
PF3D7_1355200	Early ring-specific genes
PF3D7_1355300	Early ring-specific genes
PF3D7_1355400	Early ring-specific genes
PF3D7_1355500	Late ring-specific genes
PF3D7_1355600	Schizont/Merozoite-specific genes
PF3D7_1355700	Early ring-specific genes
PF3D7_1355800	Early ring-specific genes
PF3D7_1355900	Late ring-specific genes
PF3D7_1356000	Early ring-specific genes
PF3D7_1356100	Schizont/Merozoite-specific genes
PF3D7_1356200	Late ring-specific genes
PF3D7_1356300	Schizont/Merozoite-specific genes
PF3D7_1356400	late
PF3D7_1356500	Early ring-specific genes
PF3D7_1356600	late
PF3D7_1356700	NA
PF3D7_1356800	Schizont/Merozoite-specific genes
PF3D7_1356900	late
PF3D7_1357000	Late ring-specific genes
PF3D7_1357100	Late ring-specific genes
PF3D7_1357200	late
PF3D7_1357300	Early ring-specific genes
PF3D7_1357400	late
PF3D7_1357500	late
PF3D7_1357600	late
PF3D7_1357700	Late ring-specific genes
PF3D7_1357800	Late ring-specific genes
PF3D7_1357900	Late ring-specific genes
PF3D7_1358000	Schizont/Merozoite-specific genes
PF3D7_1358100	Early ring-specific genes
PF3D7_1358200	Early ring-specific genes
PF3D7_1358300	Schizont/Merozoite-specific genes
PF3D7_1358400	Schizont/Merozoite-specific genes
PF3D7_1358500	Late ring-specific genes
PF3D7_1358600	Schizont/Merozoite-specific genes
PF3D7_1358700	Early ring-specific genes
PF3D7_1358800	Late ring-specific genes
PF3D7_1358900	Late ring-specific genes
PF3D7_1359000	Early ring-specific genes
PF3D7_1359100	Early ring-specific genes
PF3D7_1359200	late
PF3D7_1359300	Late ring-specific genes
PF3D7_1359400	Late ring-specific genes
PF3D7_1359500	Early ring-specific genes
PF3D7_1359600	late
PF3D7_1359700	Schizont/Merozoite-specific genes
PF3D7_1359800	Schizont/Merozoite-specific genes
PF3D7_1359900	Early ring-specific genes
PF3D7_1360000	late
PF3D7_1360100	Late ring-specific genes
PF3D7_1360200	Late ring-specific genes
PF3D7_1360300	late
PF3D7_1360400	Late ring-specific genes
PF3D7_1360500	late
PF3D7_1360700	NA
PF3D7_1360800	late
PF3D7_1360900	late
PF3D7_1361000	Late ring-specific genes
PF3D7_1361100	Early ring-specific genes
PF3D7_1361200	Early ring-specific genes
PF3D7_1361300	Early ring-specific genes
PF3D7_1361400	Schizont/Merozoite-specific genes
PF3D7_1361500	Schizont/Merozoite-specific genes
PF3D7_1361600	Schizont/Merozoite-specific genes
PF3D7_1361700	Schizont/Merozoite-specific genes
PF3D7_1361800	Schizont/Merozoite-specific genes
PF3D7_1361900	late
PF3D7_1362000	late
PF3D7_1362100	Early ring-specific genes
PF3D7_1362200	Late ring-specific genes
PF3D7_1362300	Late ring-specific genes
PF3D7_1362400	Early ring-specific genes
PF3D7_1362500	late
PF3D7_1362600	Schizont/Merozoite-specific genes
PF3D7_1362700	Schizont/Merozoite-specific genes
PF3D7_1362800	Schizont/Merozoite-specific genes
PF3D7_1362900	Schizont/Merozoite-specific genes
PF3D7_1363000	Early ring-specific genes
PF3D7_1363100	Schizont/Merozoite-specific genes
PF3D7_1363200	Late ring-specific genes
PF3D7_1363300	Late ring-specific genes
PF3D7_1363400	Late ring-specific genes
PF3D7_1363500	Schizont/Merozoite-specific genes
PF3D7_1363600	late
PF3D7_1363700	late
PF3D7_1363800	Schizont/Merozoite-specific genes
PF3D7_1364000	NA
PF3D7_1364100	Schizont/Merozoite-specific genes
PF3D7_1364200	Early ring-specific genes
PF3D7_1364300	Early ring-specific genes
PF3D7_1364400	Early ring-specific genes
PF3D7_1364500	Late ring-specific genes
PF3D7_1364600	late
PF3D7_1364700	Schizont/Merozoite-specific genes
PF3D7_1364800	Late ring-specific genes
PF3D7_1364900	Late ring-specific genes
PF3D7_1365000	Early ring-specific genes
PF3D7_1365100	Late ring-specific genes
PF3D7_1365200	Late ring-specific genes
PF3D7_1365300	Early ring-specific genes
PF3D7_1365400	Late ring-specific genes
PF3D7_1365500	late
PF3D7_1365600	Schizont/Merozoite-specific genes
PF3D7_1365700	Schizont/Merozoite-specific genes
PF3D7_1365800	Schizont/Merozoite-specific genes
PF3D7_1365900	Late ring-specific genes
PF3D7_1366000	Early ring-specific genes
PF3D7_1366100	Schizont/Merozoite-specific genes
PF3D7_1366200	late
PF3D7_1366300	Early ring-specific genes
PF3D7_1366400	late
PF3D7_1366500	late
PF3D7_1366600	Early ring-specific genes
PF3D7_1366700	Early ring-specific genes
PF3D7_1366800	late
PF3D7_1366900	Early ring-specific genes
PF3D7_1367000	late
PF3D7_1367100	Late ring-specific genes
PF3D7_1367200	Early ring-specific genes
PF3D7_1367300	Early ring-specific genes
PF3D7_1367400	Early ring-specific genes
PF3D7_1367500	Schizont/Merozoite-specific genes
PF3D7_1367600	Late ring-specific genes
PF3D7_1367700	Late ring-specific genes
PF3D7_1367800	Early ring-specific genes
PF3D7_1367900	Schizont/Merozoite-specific genes
PF3D7_1368000	Schizont/Merozoite-specific genes
PF3D7_1368100	late
PF3D7_1368200	Late ring-specific genes
PF3D7_1368300	late
PF3D7_1368400	late
PF3D7_1368500	Schizont/Merozoite-specific genes
PF3D7_1368600	Late ring-specific genes
PF3D7_1368700	late
PF3D7_1368800	late
PF3D7_1368900	Late ring-specific genes
PF3D7_1369000	NA
PF3D7_1369100	Schizont/Merozoite-specific genes
PF3D7_1369200	Late ring-specific genes
PF3D7_1369300	Early ring-specific genes
PF3D7_1369400	Early ring-specific genes
PF3D7_1369500	Late ring-specific genes
PF3D7_1369600	late
PF3D7_1369700	Early ring-specific genes
PF3D7_1369800	Early ring-specific genes
PF3D7_1369900	Early ring-specific genes
PF3D7_1370000	Early ring-specific genes
PF3D7_1370100	Early ring-specific genes
PF3D7_1370200	Early ring-specific genes
PF3D7_1370300	Early ring-specific genes
PF3D7_1370500	Schizont/Merozoite-specific genes
PF3D7_1370800	Schizont/Merozoite-specific genes
PF3D7_1370900	Schizont/Merozoite-specific genes
PF3D7_1371000	Early ring-specific genes
PF3D7_1371200	Early ring-specific genes
PF3D7_1371300	Early ring-specific genes
PF3D7_1371500	late
PF3D7_1371600	Schizont/Merozoite-specific genes
PF3D7_1371700	late
PF3D7_1371800	late
PF3D7_1371900	Late ring-specific genes
PF3D7_1372000	Early ring-specific genes
PF3D7_1372100	Schizont/Merozoite-specific genes
PF3D7_1372200	Late ring-specific genes
PF3D7_1372300	Early ring-specific genes
PF3D7_1372400	late
PF3D7_1372500	Late ring-specific genes
PF3D7_1372600	late
PF3D7_1372700	Early ring-specific genes
PF3D7_1372800	Early ring-specific genes
PF3D7_1372900	Early ring-specific genes
PF3D7_1373000	Late ring-specific genes
PF3D7_1373100	Early ring-specific genes
PF3D7_1373200	NA
PF3D7_1373300	Early ring-specific genes
PF3D7_1373400	NA
PF3D7_1373500	Schizont/Merozoite-specific genes
PF3D7_0600100	Early ring-specific genes
PF3D7_0600200	Early ring-specific genes
PF3D7_0600300	Schizont/Merozoite-specific genes
PF3D7_0600400	Early ring-specific genes
PF3D7_0600500	Late ring-specific genes
PF3D7_0600600	late
PF3D7_0600700	Early ring-specific genes
PF3D7_0600800	NA
PF3D7_0600900	Early ring-specific genes
PF3D7_0601000	Early ring-specific genes
PF3D7_0601100	Early ring-specific genes
PF3D7_0601200	Late ring-specific genes
PF3D7_0601300	Early ring-specific genes
PF3D7_0601400	Early ring-specific genes
PF3D7_0601500	Late ring-specific genes
PF3D7_0601600	Schizont/Merozoite-specific genes
PF3D7_0601700	Late ring-specific genes
PF3D7_0601800	Late ring-specific genes
PF3D7_0601900	Late ring-specific genes
PF3D7_0602000	late
PF3D7_0602100	Late ring-specific genes
PF3D7_0602200	Late ring-specific genes
PF3D7_0602300	Schizont/Merozoite-specific genes
PF3D7_0602400	late
PF3D7_0602500	late
PF3D7_0602600	Early ring-specific genes
PF3D7_0602700	Early ring-specific genes
PF3D7_0602800	Early ring-specific genes
PF3D7_0602900	Schizont/Merozoite-specific genes
PF3D7_0603000	Early ring-specific genes
PF3D7_0603100	Schizont/Merozoite-specific genes
PF3D7_0603200	late
PF3D7_0603300	Late ring-specific genes
PF3D7_0603400	Late ring-specific genes
PF3D7_0603500	late
PF3D7_0603600	NA
PF3D7_0603700	late
PF3D7_0603800	Schizont/Merozoite-specific genes
PF3D7_0603900	Early ring-specific genes
PF3D7_0604000	late
PF3D7_0604100	Schizont/Merozoite-specific genes
PF3D7_0604200	late
PF3D7_0604300	late
PF3D7_0604400	Early ring-specific genes
PF3D7_0604500	Early ring-specific genes
PF3D7_0604600	late
PF3D7_0604700	late
PF3D7_0604800	late
PF3D7_0604900	late
PF3D7_0605000	late
PF3D7_0605100	Early ring-specific genes
PF3D7_0605200	Schizont/Merozoite-specific genes
PF3D7_0605300	Schizont/Merozoite-specific genes
PF3D7_0605400	Schizont/Merozoite-specific genes
PF3D7_0605500	Schizont/Merozoite-specific genes
PF3D7_0605600	Early ring-specific genes
PF3D7_0605700	Schizont/Merozoite-specific genes
PF3D7_0605800	late
PF3D7_0605900	Schizont/Merozoite-specific genes
PF3D7_0606000	Early ring-specific genes
PF3D7_0606100	Late ring-specific genes
PF3D7_0606200	Schizont/Merozoite-specific genes
PF3D7_0606300	Schizont/Merozoite-specific genes
PF3D7_0606400	Early ring-specific genes
PF3D7_0606500	Late ring-specific genes
PF3D7_0606600	Early ring-specific genes
PF3D7_0606700	Early ring-specific genes
PF3D7_0606800	Schizont/Merozoite-specific genes
PF3D7_0606900	Late ring-specific genes
PF3D7_0607000	Late ring-specific genes
PF3D7_0607100	Early ring-specific genes
PF3D7_0607200	Schizont/Merozoite-specific genes
PF3D7_0607300	Schizont/Merozoite-specific genes
PF3D7_0607400	late
PF3D7_0607500	Late ring-specific genes
PF3D7_0607600	Schizont/Merozoite-specific genes
PF3D7_0607700	Schizont/Merozoite-specific genes
PF3D7_0607800	late
PF3D7_0607900	late
PF3D7_0608000	late
PF3D7_0608100	late
PF3D7_0608200	late
PF3D7_0608300	late
PF3D7_0608310	Late ring-specific genes
PF3D7_0608400	late
PF3D7_0608500	late
PF3D7_0608600	Schizont/Merozoite-specific genes
PF3D7_0608700	Late ring-specific genes
PF3D7_0608800	late
PF3D7_0608900	late
PF3D7_0609000	Late ring-specific genes
PF3D7_0609100	Late ring-specific genes
PF3D7_0609200	Late ring-specific genes
PF3D7_0609300	late
PF3D7_0609400	Late ring-specific genes
PF3D7_0609500	Early ring-specific genes
PF3D7_0609600	Schizont/Merozoite-specific genes
PF3D7_0609700	Early ring-specific genes
PF3D7_0609800	Schizont/Merozoite-specific genes
PF3D7_0609900	Early ring-specific genes
PF3D7_0610000	late
PF3D7_0610100	Late ring-specific genes
PF3D7_0610200	Late ring-specific genes
PF3D7_0610300	Early ring-specific genes
PF3D7_0610400	Schizont/Merozoite-specific genes
PF3D7_0610500	Late ring-specific genes
PF3D7_0610600	late
PF3D7_0610700	Early ring-specific genes
PF3D7_0610800	Early ring-specific genes
PF3D7_0610900	Early ring-specific genes
PF3D7_0611000	Schizont/Merozoite-specific genes
PF3D7_0611100	Schizont/Merozoite-specific genes
PF3D7_0611200	late
PF3D7_0611300	late
PF3D7_0611400	Early ring-specific genes
PF3D7_0611500	Schizont/Merozoite-specific genes
PF3D7_0611600	Schizont/Merozoite-specific genes
PF3D7_0611700	Late ring-specific genes
PF3D7_0611800	Early ring-specific genes
PF3D7_0611900	late
PF3D7_0612000	Schizont/Merozoite-specific genes
PF3D7_0612100	Late ring-specific genes
PF3D7_0612200	Schizont/Merozoite-specific genes
PF3D7_0612300	Schizont/Merozoite-specific genes
PF3D7_0612400	Schizont/Merozoite-specific genes
PF3D7_0612500	Early ring-specific genes
PF3D7_0612600	late
PF3D7_0612700	Schizont/Merozoite-specific genes
PF3D7_0612800	Early ring-specific genes
PF3D7_0612900	Late ring-specific genes
PF3D7_0613000	late
PF3D7_0613100	Early ring-specific genes
PF3D7_0613200	Schizont/Merozoite-specific genes
PF3D7_0613300	Schizont/Merozoite-specific genes
PF3D7_0613400	late
PF3D7_0613500	late
PF3D7_0613600	Schizont/Merozoite-specific genes
PF3D7_0613700	late
PF3D7_0613800	Schizont/Merozoite-specific genes
PF3D7_0613900	Schizont/Merozoite-specific genes
PF3D7_0614000	Schizont/Merozoite-specific genes
PF3D7_0614100	Schizont/Merozoite-specific genes
PF3D7_0614200	Late ring-specific genes
PF3D7_0614300	late
PF3D7_0614400	Late ring-specific genes
PF3D7_0614500	Late ring-specific genes
PF3D7_0614600	Schizont/Merozoite-specific genes
PF3D7_0614700	Schizont/Merozoite-specific genes
PF3D7_0614800	late
PF3D7_0614900	Schizont/Merozoite-specific genes
PF3D7_0615000	Late ring-specific genes
PF3D7_0615100	Schizont/Merozoite-specific genes
PF3D7_0615200	Schizont/Merozoite-specific genes
PF3D7_0615300	late
PF3D7_0615400	Early ring-specific genes
PF3D7_0615500	Schizont/Merozoite-specific genes
PF3D7_0615600	Late ring-specific genes
PF3D7_0615700	Late ring-specific genes
PF3D7_0615800	late
PF3D7_0615900	late
PF3D7_0616000	Late ring-specific genes
PF3D7_0616100	Late ring-specific genes
PF3D7_0616200	Schizont/Merozoite-specific genes
PF3D7_0616300	Late ring-specific genes
PF3D7_0616400	Early ring-specific genes
PF3D7_0616500	Early ring-specific genes
PF3D7_0616600	late
PF3D7_0616700	Late ring-specific genes
PF3D7_0616800	late
PF3D7_0616900	Late ring-specific genes
PF3D7_0617000	Late ring-specific genes
PF3D7_0617100	Early ring-specific genes
PF3D7_0617200	Late ring-specific genes
PF3D7_0617300	Schizont/Merozoite-specific genes
PF3D7_0617400	Early ring-specific genes
PF3D7_0617500	Early ring-specific genes
PF3D7_0617600	late
PF3D7_0617700	Schizont/Merozoite-specific genes
PF3D7_0617800	late
PF3D7_0617900	Schizont/Merozoite-specific genes
PF3D7_0618000	Schizont/Merozoite-specific genes
PF3D7_0618100	Schizont/Merozoite-specific genes
PF3D7_0618200	Late ring-specific genes
PF3D7_0618300	Late ring-specific genes
PF3D7_0618400	Schizont/Merozoite-specific genes
PF3D7_0618500	Schizont/Merozoite-specific genes
PF3D7_0618600	late
PF3D7_0618700	late
PF3D7_0618800	late
PF3D7_0618900	Schizont/Merozoite-specific genes
PF3D7_0619000	late
PF3D7_0619100	late
PF3D7_0619200	Early ring-specific genes
PF3D7_0619300	late
PF3D7_0619400	late
PF3D7_0619500	Late ring-specific genes
PF3D7_0619600	late
PF3D7_0619700	Schizont/Merozoite-specific genes
PF3D7_0619800	Late ring-specific genes
PF3D7_0619900	Late ring-specific genes
PF3D7_0620000	Schizont/Merozoite-specific genes
PF3D7_0620100	Schizont/Merozoite-specific genes
PF3D7_0620200	Schizont/Merozoite-specific genes
PF3D7_0620300	Schizont/Merozoite-specific genes
PF3D7_0620400	Schizont/Merozoite-specific genes
PF3D7_0620500	NA
PF3D7_0620600	Early ring-specific genes
PF3D7_0620700	Schizont/Merozoite-specific genes
PF3D7_0620800	Schizont/Merozoite-specific genes
PF3D7_0620900	NA
PF3D7_0621000	late
PF3D7_0621100	Schizont/Merozoite-specific genes
PF3D7_0621200	Late ring-specific genes
PF3D7_0621300	Late ring-specific genes
PF3D7_0621350	Schizont/Merozoite-specific genes
PF3D7_0621400	Schizont/Merozoite-specific genes
PF3D7_0621500	late
PF3D7_0621600	Late ring-specific genes
PF3D7_0621700	late
PF3D7_0621800	Late ring-specific genes
PF3D7_0621900	Early ring-specific genes
PF3D7_0622000	Schizont/Merozoite-specific genes
PF3D7_0622100	Schizont/Merozoite-specific genes
PF3D7_0622200	Late ring-specific genes
PF3D7_0622300	Schizont/Merozoite-specific genes
PF3D7_0622400	late
PF3D7_0622500	late
PF3D7_0622600	late
PF3D7_0622700	Late ring-specific genes
PF3D7_0622800	Late ring-specific genes
PF3D7_0622900	Early ring-specific genes
PF3D7_0623000	late
PF3D7_0623100	Early ring-specific genes
PF3D7_0623200	Early ring-specific genes
PF3D7_0623300	late
PF3D7_0623400	Schizont/Merozoite-specific genes
PF3D7_0623500	NA
PF3D7_0623600	Late ring-specific genes
PF3D7_0623700	late
PF3D7_0623800	Early ring-specific genes
PF3D7_0623900	late
PF3D7_0624000	Late ring-specific genes
PF3D7_0624100	late
PF3D7_0624200	late
PF3D7_0624300	late
PF3D7_0624400	late
PF3D7_0624500	Schizont/Merozoite-specific genes
PF3D7_0624600	Schizont/Merozoite-specific genes
PF3D7_0624700	Schizont/Merozoite-specific genes
PF3D7_0624800	Schizont/Merozoite-specific genes
PF3D7_0624900	Schizont/Merozoite-specific genes
PF3D7_0625000	Schizont/Merozoite-specific genes
PF3D7_0625100	Schizont/Merozoite-specific genes
PF3D7_0625200	Schizont/Merozoite-specific genes
PF3D7_0625300	late
PF3D7_0625400	Early ring-specific genes
PF3D7_0625500	Schizont/Merozoite-specific genes
PF3D7_0625600	Early ring-specific genes
PF3D7_0625700	late
PF3D7_0625800	Late ring-specific genes
PF3D7_0625900	late
PF3D7_0626000	Late ring-specific genes
PF3D7_0626100	late
PF3D7_0626200	Early ring-specific genes
PF3D7_0626300	late
PF3D7_0626400	Schizont/Merozoite-specific genes
PF3D7_0626500	Schizont/Merozoite-specific genes
PF3D7_0626600	NA
PF3D7_0626700	Late ring-specific genes
PF3D7_0626800	Late ring-specific genes
PF3D7_0626840	Early ring-specific genes
PF3D7_0626900	late
PF3D7_0627000	Early ring-specific genes
PF3D7_0627100	Early ring-specific genes
PF3D7_0627200	Schizont/Merozoite-specific genes
PF3D7_0627300	Early ring-specific genes
PF3D7_0627400	late
PF3D7_0627500	Late ring-specific genes
PF3D7_0627600	Early ring-specific genes
PF3D7_0627700	Early ring-specific genes
PF3D7_0627800	Early ring-specific genes
PF3D7_0627900	Early ring-specific genes
PF3D7_0628000	late
PF3D7_0628100	Schizont/Merozoite-specific genes
PF3D7_0628200	Early ring-specific genes
PF3D7_0628300	Schizont/Merozoite-specific genes
PF3D7_0628400	Early ring-specific genes
PF3D7_0628500	Late ring-specific genes
PF3D7_0628600	Late ring-specific genes
PF3D7_0628700	NA
PF3D7_0628800	late
PF3D7_0628900	late
PF3D7_0629000	late
PF3D7_0629100	NA
PF3D7_0629200	late
PF3D7_0629300	Schizont/Merozoite-specific genes
PF3D7_0629400	late
PF3D7_0629500	Late ring-specific genes
PF3D7_0629600	Early ring-specific genes
PF3D7_0629700	Early ring-specific genes
PF3D7_0629800	Early ring-specific genes
PF3D7_0629900	Early ring-specific genes
PF3D7_0630000	Early ring-specific genes
PF3D7_0630100	NA
PF3D7_0630200	Schizont/Merozoite-specific genes
PF3D7_0630300	late
PF3D7_0630400	Schizont/Merozoite-specific genes
PF3D7_0630500	Late ring-specific genes
PF3D7_0630600	late
PF3D7_0630700	late
PF3D7_0630800	Schizont/Merozoite-specific genes
PF3D7_0630900	Late ring-specific genes
PF3D7_0631000	Schizont/Merozoite-specific genes
PF3D7_0631100	Late ring-specific genes
PF3D7_0631200	Late ring-specific genes
PF3D7_0631300	Early ring-specific genes
PF3D7_0631400	Late ring-specific genes
PF3D7_0631500	Early ring-specific genes
PF3D7_0631600	Early ring-specific genes
PF3D7_0631700	Early ring-specific genes
PF3D7_0631800	Early ring-specific genes
PF3D7_0631900	Late ring-specific genes
PF3D7_0632000	Late ring-specific genes
PF3D7_0632100	Early ring-specific genes
PF3D7_0632200	Late ring-specific genes
PF3D7_0632250	Early ring-specific genes
PF3D7_0632300	Early ring-specific genes
PF3D7_0632400	NA
PF3D7_0632500	Early ring-specific genes
PF3D7_0632600	Early ring-specific genes
PF3D7_0632700	Schizont/Merozoite-specific genes
PF3D7_0632800	Schizont/Merozoite-specific genes
PF3D7_0200100	NA
PF3D7_0200200	Late ring-specific genes
PF3D7_0200300	Early ring-specific genes
PF3D7_0200400	Late ring-specific genes
PF3D7_0200500	Late ring-specific genes
PF3D7_0200600	Early ring-specific genes
PF3D7_0200700	Early ring-specific genes
PF3D7_0200800	Early ring-specific genes
PF3D7_0200900	Early ring-specific genes
PF3D7_0201000	Early ring-specific genes
PF3D7_0201100	Early ring-specific genes
PF3D7_0201200	NA
PF3D7_0201300	Early ring-specific genes
PF3D7_0201400	Late ring-specific genes
PF3D7_0201500	Late ring-specific genes
PF3D7_0201600	Late ring-specific genes
PF3D7_0201700	Early ring-specific genes
PF3D7_0201800	Late ring-specific genes
PF3D7_0201900	Late ring-specific genes
PF3D7_0202000	Late ring-specific genes
PF3D7_0202100	Early ring-specific genes
PF3D7_0202200	Early ring-specific genes
PF3D7_0202300	Late ring-specific genes
PF3D7_0202400	Late ring-specific genes
PF3D7_0202500	Early ring-specific genes
PF3D7_0202600	late
PF3D7_0202700	late
PF3D7_0202800	Schizont/Merozoite-specific genes
PF3D7_0202900	Schizont/Merozoite-specific genes
PF3D7_0203000	Schizont/Merozoite-specific genes
PF3D7_0203100	Schizont/Merozoite-specific genes
PF3D7_0203200	Early ring-specific genes
PF3D7_0203300	late
PF3D7_0203400	late
PF3D7_0203500	NA
PF3D7_0203600	Schizont/Merozoite-specific genes
PF3D7_0203700	Early ring-specific genes
PF3D7_0203800	late
PF3D7_0203900	late
PF3D7_0204000	late
PF3D7_0204100	Schizont/Merozoite-specific genes
PF3D7_0204200	NA
PF3D7_0204300	Late ring-specific genes
PF3D7_0204400	Late ring-specific genes
PF3D7_0204500	Late ring-specific genes
PF3D7_0204600	late
PF3D7_0204700	Early ring-specific genes
PF3D7_0204800	late
PF3D7_0204900	late
PF3D7_0205000	Early ring-specific genes
PF3D7_0205100	Schizont/Merozoite-specific genes
PF3D7_0205200	Schizont/Merozoite-specific genes
PF3D7_0205300	Schizont/Merozoite-specific genes
PF3D7_0205400	Late ring-specific genes
PF3D7_0205500	Late ring-specific genes
PF3D7_0205600	late
PF3D7_0205700	Early ring-specific genes
PF3D7_0205800	late
PF3D7_0205900	late
PF3D7_0206000	Late ring-specific genes
PF3D7_0206100	Late ring-specific genes
PF3D7_0206200	Schizont/Merozoite-specific genes
PF3D7_0206300	Late ring-specific genes
PF3D7_0206500	Early ring-specific genes
PF3D7_0206600	Early ring-specific genes
PF3D7_0206700	Early ring-specific genes
PF3D7_0206800	Schizont/Merozoite-specific genes
PF3D7_0206900	Schizont/Merozoite-specific genes
PF3D7_0207000	Schizont/Merozoite-specific genes
PF3D7_0207100	Schizont/Merozoite-specific genes
PF3D7_0207200	Schizont/Merozoite-specific genes
PF3D7_0207300	Schizont/Merozoite-specific genes
PF3D7_0207400	Schizont/Merozoite-specific genes
PF3D7_0207500	Schizont/Merozoite-specific genes
PF3D7_0207600	NA
PF3D7_0207700	Schizont/Merozoite-specific genes
PF3D7_0207800	Schizont/Merozoite-specific genes
PF3D7_0207900	Schizont/Merozoite-specific genes
PF3D7_0208000	Schizont/Merozoite-specific genes
PF3D7_0208100	late
PF3D7_0208200	Early ring-specific genes
PF3D7_0208300	Early ring-specific genes
PF3D7_0208400	Schizont/Merozoite-specific genes
PF3D7_0208500	late
PF3D7_0208600	late
PF3D7_0208700	Late ring-specific genes
PF3D7_0208800	Late ring-specific genes
PF3D7_0208900	Early ring-specific genes
PF3D7_0209000	Early ring-specific genes
PF3D7_0209100	Early ring-specific genes
PF3D7_0209200	Late ring-specific genes
PF3D7_0209300	late
PF3D7_0209400	Late ring-specific genes
PF3D7_0209500	Schizont/Merozoite-specific genes
PF3D7_0209600	Schizont/Merozoite-specific genes
PF3D7_0209700	Early ring-specific genes
PF3D7_0209800	Late ring-specific genes
PF3D7_0209900	Early ring-specific genes
PF3D7_0210000	Late ring-specific genes
PF3D7_0210100	Late ring-specific genes
PF3D7_0210200	late
PF3D7_0210300	late
PF3D7_0210400	late
PF3D7_0210500	late
PF3D7_0210600	Schizont/Merozoite-specific genes
PF3D7_0210700	Schizont/Merozoite-specific genes
PF3D7_0210800	Early ring-specific genes
PF3D7_0210900	Early ring-specific genes
PF3D7_0211000	Early ring-specific genes
PF3D7_0211100	late
PF3D7_0211200	late
PF3D7_0211300	late
PF3D7_0211400	Schizont/Merozoite-specific genes
PF3D7_0211500	Schizont/Merozoite-specific genes
PF3D7_0211600	Schizont/Merozoite-specific genes
PF3D7_0211700	late
PF3D7_0211800	Late ring-specific genes
PF3D7_0211900	late
PF3D7_0212000	late
PF3D7_0212100	Late ring-specific genes
PF3D7_0212200	Late ring-specific genes
PF3D7_0212300	Late ring-specific genes
PF3D7_0212400	Early ring-specific genes
PF3D7_0212500	Late ring-specific genes
PF3D7_0212600	Schizont/Merozoite-specific genes
PF3D7_0212700	late
PF3D7_0212800	late
PF3D7_0212900	Schizont/Merozoite-specific genes
PF3D7_0213000	late
PF3D7_0213100	Late ring-specific genes
PF3D7_0213200	late
PF3D7_0213400	late
PF3D7_0213300	late
PF3D7_0213500	late
PF3D7_0213600	Schizont/Merozoite-specific genes
PF3D7_0213700	Late ring-specific genes
PF3D7_0213800	Early ring-specific genes
PF3D7_0213900	Late ring-specific genes
PF3D7_0214000	Late ring-specific genes
PF3D7_0214100	Early ring-specific genes
PF3D7_0214200	late
PF3D7_0214300	Schizont/Merozoite-specific genes
PF3D7_0214400	Early ring-specific genes
PF3D7_0214500	Early ring-specific genes
PF3D7_0214600	Schizont/Merozoite-specific genes
PF3D7_0214700	Schizont/Merozoite-specific genes
PF3D7_0214800	Early ring-specific genes
PF3D7_0214900	Schizont/Merozoite-specific genes
PF3D7_0215000	NA
PF3D7_0215100	late
PF3D7_0215200	NA
PF3D7_0215300	Early ring-specific genes
PF3D7_0215400	Early ring-specific genes
PF3D7_0215500	Early ring-specific genes
PF3D7_0215600	Late ring-specific genes
PF3D7_0215700	Late ring-specific genes
PF3D7_0215800	late
PF3D7_0215900	Schizont/Merozoite-specific genes
PF3D7_0216000	Schizont/Merozoite-specific genes
PF3D7_0216100	NA
PF3D7_0216200	Late ring-specific genes
PF3D7_0216300	Late ring-specific genes
PF3D7_0216400	Schizont/Merozoite-specific genes
PF3D7_0216500	Schizont/Merozoite-specific genes
PF3D7_0216600	Schizont/Merozoite-specific genes
PF3D7_0216700	Schizont/Merozoite-specific genes
PF3D7_0216800	Schizont/Merozoite-specific genes
PF3D7_0216900	Schizont/Merozoite-specific genes
PF3D7_0217000	Schizont/Merozoite-specific genes
PF3D7_0217100	late
PF3D7_0217200	Schizont/Merozoite-specific genes
PF3D7_0217300	Early ring-specific genes
PF3D7_0217400	late
PF3D7_0217500	Schizont/Merozoite-specific genes
PF3D7_0217600	NA
PF3D7_0217700	Late ring-specific genes
PF3D7_0217800	Late ring-specific genes
PF3D7_0217900	late
PF3D7_0218000	late
PF3D7_0218100	Schizont/Merozoite-specific genes
PF3D7_0218200	late
PF3D7_0218300	late
PF3D7_0218400	Late ring-specific genes
PF3D7_0218500	Late ring-specific genes
PF3D7_0218600	Late ring-specific genes
PF3D7_0218700	Early ring-specific genes
PF3D7_0218800	Late ring-specific genes
PF3D7_0218900	Early ring-specific genes
PF3D7_0219000	Early ring-specific genes
PF3D7_0219100	Late ring-specific genes
PF3D7_0219200	Late ring-specific genes
PF3D7_0219300	late
PF3D7_0219400	late
PF3D7_0219500	late
PF3D7_0219600	late
PF3D7_0219700	Early ring-specific genes
PF3D7_0219800	Schizont/Merozoite-specific genes
PF3D7_0219900	Early ring-specific genes
PF3D7_0220000	Early ring-specific genes
PF3D7_0220100	Early ring-specific genes
PF3D7_0220200	Late ring-specific genes
PF3D7_0220300	late
PF3D7_0220400	Early ring-specific genes
PF3D7_0220500	NA
PF3D7_0220600	Late ring-specific genes
PF3D7_0220700	Early ring-specific genes
PF3D7_0220800	Schizont/Merozoite-specific genes
PF3D7_0220900	Schizont/Merozoite-specific genes
PF3D7_0221000	Schizont/Merozoite-specific genes
PF3D7_0221100	Early ring-specific genes
PF3D7_0221200	Late ring-specific genes
PF3D7_0221300	Early ring-specific genes
PF3D7_0221400	Late ring-specific genes
PF3D7_0221500	Late ring-specific genes
PF3D7_0221600	Early ring-specific genes
PF3D7_0221650	NA
PF3D7_0221700	Early ring-specific genes
PF3D7_0221800	Early ring-specific genes
PF3D7_0221900	Early ring-specific genes
PF3D7_0222000	Early ring-specific genes
PF3D7_0222100	Late ring-specific genes
PF3D7_0222200	Early ring-specific genes
PF3D7_0222300	Early ring-specific genes
PF3D7_0222400	Early ring-specific genes
PF3D7_0222500	Early ring-specific genes
PF3D7_0222600	Late ring-specific genes
PF3D7_0222700	Early ring-specific genes
PF3D7_0222800	Early ring-specific genes
PF3D7_0222900	Early ring-specific genes
PF3D7_0223100	Late ring-specific genes
PF3D7_0223200	Early ring-specific genes
PF3D7_0223300	Early ring-specific genes
PF3D7_0223400	NA
PF3D7_0223500	Early ring-specific genes
PF3D7_1100100	late
PF3D7_1100200	Schizont/Merozoite-specific genes
PF3D7_1100300	Late ring-specific genes
PF3D7_1100400	Early ring-specific genes
PF3D7_1100500	Late ring-specific genes
PF3D7_1100600	Late ring-specific genes
PF3D7_1100700	Late ring-specific genes
PF3D7_1100800	Late ring-specific genes
PF3D7_1100900	Early ring-specific genes
PF3D7_1101000	Schizont/Merozoite-specific genes
PF3D7_1101100	Early ring-specific genes
PF3D7_1101200	Early ring-specific genes
PF3D7_1101300	Late ring-specific genes
PF3D7_1101400	Early ring-specific genes
PF3D7_1101500	Early ring-specific genes
PF3D7_1101600	Early ring-specific genes
PF3D7_1101700	Late ring-specific genes
PF3D7_1101800	Early ring-specific genes
PF3D7_1101900	Early ring-specific genes
PF3D7_1102100	Late ring-specific genes
PF3D7_1102200	NA
PF3D7_1102300	Early ring-specific genes
PF3D7_1102400	Early ring-specific genes
PF3D7_1102500	Early ring-specific genes
PF3D7_1102600	Schizont/Merozoite-specific genes
PF3D7_1102700	Early ring-specific genes
PF3D7_1102800	Early ring-specific genes
PF3D7_1102900	Early ring-specific genes
PF3D7_1103000	Early ring-specific genes
PF3D7_1103100	Late ring-specific genes
PF3D7_1103200	Early ring-specific genes
PF3D7_1103300	Early ring-specific genes
PF3D7_1103400	late
PF3D7_1103500	Early ring-specific genes
PF3D7_1103600	Late ring-specific genes
PF3D7_1103700	Late ring-specific genes
PF3D7_1103800	late
PF3D7_1103900	Schizont/Merozoite-specific genes
PF3D7_1104000	Late ring-specific genes
PF3D7_1104100	Early ring-specific genes
PF3D7_1104200	Early ring-specific genes
PF3D7_1104300	late
PF3D7_1104400	late
PF3D7_1104500	Early ring-specific genes
PF3D7_1104600	Schizont/Merozoite-specific genes
PF3D7_1104700	Late ring-specific genes
PF3D7_1104800	Late ring-specific genes
PF3D7_1104900	Schizont/Merozoite-specific genes
PF3D7_1105000	Early ring-specific genes
PF3D7_1105100	late
PF3D7_1105200	Schizont/Merozoite-specific genes
PF3D7_1105300	Schizont/Merozoite-specific genes
PF3D7_1105400	Late ring-specific genes
PF3D7_1105500	late
PF3D7_1105600	Early ring-specific genes
PF3D7_1105700	Late ring-specific genes
PF3D7_1105800	late
PF3D7_1105900	Early ring-specific genes
PF3D7_1106000	Late ring-specific genes
PF3D7_1106100	late
PF3D7_1106200	late
PF3D7_1106300	late
PF3D7_1106400	Schizont/Merozoite-specific genes
PF3D7_1106500	Late ring-specific genes
PF3D7_1106600	late
PF3D7_1106700	Late ring-specific genes
PF3D7_1106800	late
PF3D7_1106900	Late ring-specific genes
PF3D7_1107000	Late ring-specific genes
PF3D7_1107100	Schizont/Merozoite-specific genes
PF3D7_1107200	late
PF3D7_1107300	Early ring-specific genes
PF3D7_1107400	late
PF3D7_1107500	Late ring-specific genes
PF3D7_1107600	Early ring-specific genes
PF3D7_1107700	Early ring-specific genes
PF3D7_1107800	Late ring-specific genes
PF3D7_1107900	Schizont/Merozoite-specific genes
PF3D7_1108000	Early ring-specific genes
PF3D7_1108100	Schizont/Merozoite-specific genes
PF3D7_1108200	Late ring-specific genes
PF3D7_1108300	late
PF3D7_1108400	Late ring-specific genes
PF3D7_1108500	Schizont/Merozoite-specific genes
PF3D7_1108600	late
PF3D7_1108700	Late ring-specific genes
PF3D7_1108800	Early ring-specific genes
PF3D7_1108900	Late ring-specific genes
PF3D7_1109000	Late ring-specific genes
PF3D7_1109100	NA
PF3D7_1109200	Early ring-specific genes
PF3D7_1109400	Early ring-specific genes
PF3D7_1109300	Early ring-specific genes
PF3D7_1109500	Early ring-specific genes
PF3D7_1109600	Early ring-specific genes
PF3D7_1109700	Early ring-specific genes
PF3D7_1109800	Early ring-specific genes
PF3D7_1109900	Late ring-specific genes
PF3D7_1110000	late
PF3D7_1110100	Schizont/Merozoite-specific genes
PF3D7_1110200	Early ring-specific genes
PF3D7_1110300	Early ring-specific genes
PF3D7_1110400	Early ring-specific genes
PF3D7_1110500	late
PF3D7_1110600	Schizont/Merozoite-specific genes
PF3D7_1110700	Schizont/Merozoite-specific genes
PF3D7_1110800	Early ring-specific genes
PF3D7_1110900	Early ring-specific genes
PF3D7_1111000	Early ring-specific genes
PF3D7_1111100	late
PF3D7_1111200	Late ring-specific genes
PF3D7_1111300	late
PF3D7_1111400	late
PF3D7_1111500	late
PF3D7_1111600	Schizont/Merozoite-specific genes
PF3D7_1111700	Late ring-specific genes
PF3D7_1111800	late
PF3D7_1111900	late
PF3D7_1112000	Early ring-specific genes
PF3D7_1112100	Schizont/Merozoite-specific genes
PF3D7_1112200	late
PF3D7_1112300	late
PF3D7_1112400	late
PF3D7_1112500	Late ring-specific genes
PF3D7_1112600	Schizont/Merozoite-specific genes
PF3D7_1112700	Schizont/Merozoite-specific genes
PF3D7_1112800	Late ring-specific genes
PF3D7_1112900	Schizont/Merozoite-specific genes
PF3D7_1113000	Schizont/Merozoite-specific genes
PF3D7_1113100	Early ring-specific genes
PF3D7_1113200	Early ring-specific genes
PF3D7_1113300	late
PF3D7_1113400	Early ring-specific genes
PF3D7_1113500	NA
PF3D7_1113600	Early ring-specific genes
PF3D7_1113700	Late ring-specific genes
PF3D7_1113800	late
PF3D7_1113900	Schizont/Merozoite-specific genes
PF3D7_1114000	Schizont/Merozoite-specific genes
PF3D7_1114100	Schizont/Merozoite-specific genes
PF3D7_1114200	Early ring-specific genes
PF3D7_1114300	Early ring-specific genes
PF3D7_1114400	late
PF3D7_1114500	late
PF3D7_1114600	Schizont/Merozoite-specific genes
PF3D7_1114700	Late ring-specific genes
PF3D7_1114800	Schizont/Merozoite-specific genes
PF3D7_1114900	Schizont/Merozoite-specific genes
PF3D7_1115000	late
PF3D7_1115100	Schizont/Merozoite-specific genes
PF3D7_1115200	NA
PF3D7_1115300	Late ring-specific genes
PF3D7_1115400	Schizont/Merozoite-specific genes
PF3D7_1115500	Schizont/Merozoite-specific genes
PF3D7_1115600	Schizont/Merozoite-specific genes
PF3D7_1115700	Late ring-specific genes
PF3D7_1115800	Early ring-specific genes
PF3D7_1115900	Schizont/Merozoite-specific genes
PF3D7_1116000	Schizont/Merozoite-specific genes
PF3D7_1116100	Schizont/Merozoite-specific genes
PF3D7_1116200	Late ring-specific genes
PF3D7_1116300	Late ring-specific genes
PF3D7_1116400	late
PF3D7_1116500	Schizont/Merozoite-specific genes
PF3D7_1116600	late
PF3D7_1116700	Late ring-specific genes
PF3D7_1116800	Early ring-specific genes
PF3D7_1116900	Schizont/Merozoite-specific genes
PF3D7_1117000	Schizont/Merozoite-specific genes
PF3D7_1117100	Schizont/Merozoite-specific genes
PF3D7_1117200	Schizont/Merozoite-specific genes
PF3D7_1117300	Early ring-specific genes
PF3D7_1117400	Schizont/Merozoite-specific genes
PF3D7_1117500	late
PF3D7_1117600	late
PF3D7_1117700	NA
PF3D7_1117800	late
PF3D7_1117900	Schizont/Merozoite-specific genes
PF3D7_1118000	late
PF3D7_1118100	late
PF3D7_1118200	late
PF3D7_1118300	Early ring-specific genes
PF3D7_1118400	Schizont/Merozoite-specific genes
PF3D7_1118500	Early ring-specific genes
PF3D7_1118600	Early ring-specific genes
PF3D7_1118700	Schizont/Merozoite-specific genes
PF3D7_1118800	Schizont/Merozoite-specific genes
PF3D7_1118900	Early ring-specific genes
PF3D7_1119000	late
PF3D7_1119100	Late ring-specific genes
PF3D7_1119200	Early ring-specific genes
PF3D7_1119300	Late ring-specific genes
PF3D7_1119400	Early ring-specific genes
PF3D7_1119500	Late ring-specific genes
PF3D7_1119600	late
PF3D7_1119700	Schizont/Merozoite-specific genes
PF3D7_1119800	Early ring-specific genes
PF3D7_1119900	Early ring-specific genes
PF3D7_1120000	Late ring-specific genes
PF3D7_1120100	Late ring-specific genes
PF3D7_1120200	Schizont/Merozoite-specific genes
PF3D7_1120300	late
PF3D7_1120400	Early ring-specific genes
PF3D7_1120500	Early ring-specific genes
PF3D7_1120600	late
PF3D7_1120700	Schizont/Merozoite-specific genes
PF3D7_1120800	late
PF3D7_1120900	late
PF3D7_1121000	Schizont/Merozoite-specific genes
PF3D7_1121100	Early ring-specific genes
PF3D7_1121200	late
PF3D7_1121300	Schizont/Merozoite-specific genes
PF3D7_1121400	Early ring-specific genes
PF3D7_1121500	late
PF3D7_1121600	NA
PF3D7_1121700	Late ring-specific genes
PF3D7_1121800	Schizont/Merozoite-specific genes
PF3D7_1121900	Schizont/Merozoite-specific genes
PF3D7_1122000	late
PF3D7_1122100	Schizont/Merozoite-specific genes
PF3D7_1122200	Early ring-specific genes
PF3D7_1122300	Early ring-specific genes
PF3D7_1122400	Early ring-specific genes
PF3D7_1122500	Schizont/Merozoite-specific genes
PF3D7_1122600	Schizont/Merozoite-specific genes
PF3D7_1122700	Schizont/Merozoite-specific genes
PF3D7_1122800	Early ring-specific genes
PF3D7_1122900	late
PF3D7_1123000	Early ring-specific genes
PF3D7_1123100	Early ring-specific genes
PF3D7_1123200	Schizont/Merozoite-specific genes
PF3D7_1123300	Early ring-specific genes
PF3D7_1123400	Late ring-specific genes
PF3D7_1123500	Early ring-specific genes
PF3D7_1123600	Late ring-specific genes
PF3D7_1123700	late
PF3D7_1123800	late
PF3D7_1123900	Late ring-specific genes
PF3D7_1124000	NA
PF3D7_1124100	Late ring-specific genes
PF3D7_1124200	Schizont/Merozoite-specific genes
PF3D7_1124300	Late ring-specific genes
PF3D7_1124400	Late ring-specific genes
PF3D7_1124500	Early ring-specific genes
PF3D7_1124600	late
PF3D7_1124700	Late ring-specific genes
PF3D7_1124800	Late ring-specific genes
PF3D7_1124900	Late ring-specific genes
PF3D7_1125000	Schizont/Merozoite-specific genes
PF3D7_1125100	late
PF3D7_1125200	Late ring-specific genes
PF3D7_1125300	late
PF3D7_1125400	Late ring-specific genes
PF3D7_1125500	Late ring-specific genes
PF3D7_1125600	Schizont/Merozoite-specific genes
PF3D7_1125700	Schizont/Merozoite-specific genes
PF3D7_1125800	Schizont/Merozoite-specific genes
PF3D7_1125900	NA
PF3D7_1126000	Late ring-specific genes
PF3D7_1126100	late
PF3D7_1126200	Late ring-specific genes
PF3D7_1126300	late
PF3D7_1126400	Late ring-specific genes
PF3D7_1126500	Early ring-specific genes
PF3D7_1126600	late
PF3D7_1126700	Schizont/Merozoite-specific genes
PF3D7_1126800	Early ring-specific genes
PF3D7_1126900	Late ring-specific genes
PF3D7_1127000	Early ring-specific genes
PF3D7_1127100	late
PF3D7_1127200	Schizont/Merozoite-specific genes
PF3D7_1127300	Late ring-specific genes
PF3D7_1127400	late
PF3D7_1127500	Schizont/Merozoite-specific genes
PF3D7_1127600	Schizont/Merozoite-specific genes
PF3D7_1127700	Early ring-specific genes
PF3D7_1127800	Late ring-specific genes
PF3D7_1127900	Early ring-specific genes
PF3D7_1128000	Early ring-specific genes
PF3D7_1128100	late
PF3D7_1128200	Late ring-specific genes
PF3D7_1128300	late
PF3D7_1128400	late
PF3D7_1128500	Late ring-specific genes
PF3D7_1128600	Schizont/Merozoite-specific genes
PF3D7_1128700	Schizont/Merozoite-specific genes
PF3D7_1128900	Schizont/Merozoite-specific genes
PF3D7_1129000	Late ring-specific genes
PF3D7_1129100	Early ring-specific genes
PF3D7_1129200	late
PF3D7_1129300	Schizont/Merozoite-specific genes
PF3D7_1129400	Late ring-specific genes
PF3D7_1129500	late
PF3D7_1129600	Schizont/Merozoite-specific genes
PF3D7_1129700	NA
PF3D7_1129800	late
PF3D7_1129850	Early ring-specific genes
PF3D7_1129900	Late ring-specific genes
PF3D7_1130000	late
PF3D7_1130100	Late ring-specific genes
PF3D7_1130200	Late ring-specific genes
PF3D7_1130300	Early ring-specific genes
PF3D7_1130310	Early ring-specific genes
PF3D7_1130400	late
PF3D7_1130500	late
PF3D7_1130600	Late ring-specific genes
PF3D7_1130700	late
PF3D7_1130800	Schizont/Merozoite-specific genes
PF3D7_1130900	late
PF3D7_1131000	late
PF3D7_1131100	Schizont/Merozoite-specific genes
PF3D7_1131200	Schizont/Merozoite-specific genes
PF3D7_1131300	late
PF3D7_1131400	late
PF3D7_1131500	Early ring-specific genes
PF3D7_1131600	Early ring-specific genes
PF3D7_1131700	Early ring-specific genes
PF3D7_1131800	late
PF3D7_1131900	Schizont/Merozoite-specific genes
PF3D7_1132000	Schizont/Merozoite-specific genes
PF3D7_1132100	Early ring-specific genes
PF3D7_1132200	Late ring-specific genes
PF3D7_1132300	late
PF3D7_1132400	late
PF3D7_1132500	Early ring-specific genes
PF3D7_1132600	Late ring-specific genes
PF3D7_1132700	late
PF3D7_1132800	late
PF3D7_1132900	late
PF3D7_1133000	Schizont/Merozoite-specific genes
PF3D7_1133100	Late ring-specific genes
PF3D7_1133200	Schizont/Merozoite-specific genes
PF3D7_1133300	Schizont/Merozoite-specific genes
PF3D7_1133400	Schizont/Merozoite-specific genes
PF3D7_1133500	Schizont/Merozoite-specific genes
PF3D7_1133600	NA
PF3D7_1133700	Early ring-specific genes
PF3D7_1133800	late
PF3D7_1133900	Early ring-specific genes
PF3D7_1134000	Late ring-specific genes
PF3D7_1134100	late
PF3D7_1134200	Early ring-specific genes
PF3D7_1134300	Schizont/Merozoite-specific genes
PF3D7_1134400	late
PF3D7_1134500	NA
PF3D7_1134600	Late ring-specific genes
PF3D7_1134700	Early ring-specific genes
PF3D7_1134800	Early ring-specific genes
PF3D7_1134900	Schizont/Merozoite-specific genes
PF3D7_1135000	Schizont/Merozoite-specific genes
PF3D7_1135100	Early ring-specific genes
PF3D7_1135200	Schizont/Merozoite-specific genes
PF3D7_1135300	Early ring-specific genes
PF3D7_1135400	Late ring-specific genes
PF3D7_1135500	late
PF3D7_1135600	late
PF3D7_1135700	Late ring-specific genes
PF3D7_1135800	Late ring-specific genes
PF3D7_1135900	NA
PF3D7_1136000	Schizont/Merozoite-specific genes
PF3D7_1136100	late
PF3D7_1136200	Schizont/Merozoite-specific genes
PF3D7_1136300	late
PF3D7_1136400	Early ring-specific genes
PF3D7_1136500	Schizont/Merozoite-specific genes
PF3D7_1136600	Early ring-specific genes
PF3D7_1136700	Schizont/Merozoite-specific genes
PF3D7_1136800	Early ring-specific genes
PF3D7_1136900	Schizont/Merozoite-specific genes
PF3D7_1137000	Early ring-specific genes
PF3D7_1137100	Late ring-specific genes
PF3D7_1137200	Schizont/Merozoite-specific genes
PF3D7_1137300	Early ring-specific genes
PF3D7_1137400	late
PF3D7_1137500	Schizont/Merozoite-specific genes
PF3D7_1137600	Early ring-specific genes
PF3D7_1137700	Early ring-specific genes
PF3D7_1137800	Schizont/Merozoite-specific genes
PF3D7_1137900	Early ring-specific genes
PF3D7_1138000	Schizont/Merozoite-specific genes
PF3D7_1138100	Early ring-specific genes
PF3D7_1138200	Schizont/Merozoite-specific genes
PF3D7_1138300	late
PF3D7_1138350	late
PF3D7_1138400	Schizont/Merozoite-specific genes
PF3D7_1138500	Early ring-specific genes
PF3D7_1138600	Late ring-specific genes
PF3D7_1138700	Early ring-specific genes
PF3D7_1138800	Late ring-specific genes
PF3D7_1138900	Schizont/Merozoite-specific genes
PF3D7_1139100	Early ring-specific genes
PF3D7_1139200	Early ring-specific genes
PF3D7_1139300	Late ring-specific genes
PF3D7_1139400	Early ring-specific genes
PF3D7_1139500	late
PF3D7_1139600	Late ring-specific genes
PF3D7_1139700	Schizont/Merozoite-specific genes
PF3D7_1139800	Early ring-specific genes
PF3D7_1139900	Late ring-specific genes
PF3D7_1140000	Schizont/Merozoite-specific genes
PF3D7_1140100	late
PF3D7_1140200	late
PF3D7_1140300	Schizont/Merozoite-specific genes
PF3D7_1140400	Schizont/Merozoite-specific genes
PF3D7_1140500	Schizont/Merozoite-specific genes
PF3D7_1140600	Schizont/Merozoite-specific genes
PF3D7_1140700	Late ring-specific genes
PF3D7_1140800	Early ring-specific genes
PF3D7_1140900	late
PF3D7_1141000	Early ring-specific genes
PF3D7_1141100	Early ring-specific genes
PF3D7_1141200	Schizont/Merozoite-specific genes
PF3D7_1141300	Schizont/Merozoite-specific genes
PF3D7_1141400	late
PF3D7_1141500	Early ring-specific genes
PF3D7_1141600	late
PF3D7_1141700	late
PF3D7_1141800	Schizont/Merozoite-specific genes
PF3D7_1141900	Early ring-specific genes
PF3D7_1142000	late
PF3D7_1142100	Early ring-specific genes
PF3D7_1142200	late
PF3D7_1142300	Schizont/Merozoite-specific genes
PF3D7_1142400	Late ring-specific genes
PF3D7_1142500	Late ring-specific genes
PF3D7_1142600	Late ring-specific genes
PF3D7_1142700	Late ring-specific genes
PF3D7_1142800	late
PF3D7_1142900	Schizont/Merozoite-specific genes
PF3D7_1143000	Schizont/Merozoite-specific genes
PF3D7_1143100	Schizont/Merozoite-specific genes
PF3D7_1143200	Schizont/Merozoite-specific genes
PF3D7_1143300	Late ring-specific genes
PF3D7_1143400	Late ring-specific genes
PF3D7_1143500	Schizont/Merozoite-specific genes
PF3D7_1143600	Early ring-specific genes
PF3D7_1143700	Schizont/Merozoite-specific genes
PF3D7_1143800	Early ring-specific genes
PF3D7_1143900	Late ring-specific genes
PF3D7_1144000	Late ring-specific genes
PF3D7_1144100	late
PF3D7_1144200	Early ring-specific genes
PF3D7_1144300	Late ring-specific genes
PF3D7_1144400	Early ring-specific genes
PF3D7_1144500	Late ring-specific genes
PF3D7_1144600	Late ring-specific genes
PF3D7_1144700	late
PF3D7_1144800	Schizont/Merozoite-specific genes
PF3D7_1144900	late
PF3D7_1145000	Schizont/Merozoite-specific genes
PF3D7_1145100	Early ring-specific genes
PF3D7_1145200	Schizont/Merozoite-specific genes
PF3D7_1145300	late
PF3D7_1145400	Schizont/Merozoite-specific genes
PF3D7_1145500	late
PF3D7_1145600	Schizont/Merozoite-specific genes
PF3D7_1145700	Schizont/Merozoite-specific genes
PF3D7_1145800	Late ring-specific genes
PF3D7_1145900	Early ring-specific genes
PF3D7_1146000	Late ring-specific genes
PF3D7_1146100	Early ring-specific genes
PF3D7_1146200	Late ring-specific genes
PF3D7_1146300	Early ring-specific genes
PF3D7_1146500	Early ring-specific genes
PF3D7_1146600	Schizont/Merozoite-specific genes
PF3D7_1146700	Early ring-specific genes
PF3D7_1146800	Early ring-specific genes
PF3D7_1146900	Early ring-specific genes
PF3D7_1147000	Early ring-specific genes
PF3D7_1147100	Early ring-specific genes
PF3D7_1147200	Schizont/Merozoite-specific genes
PF3D7_1147300	late
PF3D7_1147400	Schizont/Merozoite-specific genes
PF3D7_1147500	Late ring-specific genes
PF3D7_1147600	Schizont/Merozoite-specific genes
PF3D7_1147700	Schizont/Merozoite-specific genes
PF3D7_1147800	NA
PF3D7_1147900	NA
PF3D7_1148000	late
PF3D7_1148100	late
PF3D7_1148200	Schizont/Merozoite-specific genes
PF3D7_1148500	Schizont/Merozoite-specific genes
PF3D7_1148600	Early ring-specific genes
PF3D7_1148620	Early ring-specific genes
PF3D7_1148640	Early ring-specific genes
PF3D7_1148700	Early ring-specific genes
PF3D7_1148800	Early ring-specific genes
PF3D7_1148900	Early ring-specific genes
PF3D7_1149000	late
PF3D7_1149100	late
PF3D7_1149200	Early ring-specific genes
PF3D7_1149300	NA
PF3D7_1149400	Late ring-specific genes
PF3D7_1149500	Early ring-specific genes
PF3D7_1149600	Early ring-specific genes
PF3D7_1149700	Early ring-specific genes
PF3D7_1149800	NA
PF3D7_1149900	Late ring-specific genes
PF3D7_1150000	Early ring-specific genes
PF3D7_1150100	Early ring-specific genes
PF3D7_1150200	Early ring-specific genes
PF3D7_1150300	Late ring-specific genes
PF3D7_1150400	Early ring-specific genes
PF3D7_0500100	Schizont/Merozoite-specific genes
PF3D7_0500200	Early ring-specific genes
PF3D7_0500300	Late ring-specific genes
PF3D7_0500400	Early ring-specific genes
PF3D7_0500500	Late ring-specific genes
PF3D7_0500600	late
PF3D7_0500700	NA
PF3D7_0500800	late
PF3D7_0500900	Schizont/Merozoite-specific genes
PF3D7_0501000	Late ring-specific genes
PF3D7_0501100	Early ring-specific genes
PF3D7_0501200	Late ring-specific genes
PF3D7_0501300	Early ring-specific genes
PF3D7_0501400	Early ring-specific genes
PF3D7_0501500	Schizont/Merozoite-specific genes
PF3D7_0501600	Schizont/Merozoite-specific genes
PF3D7_0501700	Early ring-specific genes
PF3D7_0501800	late
PF3D7_0501900	Early ring-specific genes
PF3D7_0502000	Early ring-specific genes
PF3D7_0502100	late
PF3D7_0502200	late
PF3D7_0502300	Schizont/Merozoite-specific genes
PF3D7_0502400	Early ring-specific genes
PF3D7_0502500	Early ring-specific genes
PF3D7_0502600	late
PF3D7_0502700	Late ring-specific genes
PF3D7_0502800	Late ring-specific genes
PF3D7_0502900	late
PF3D7_0503000	late
PF3D7_0503100	late
PF3D7_0503200	late
PF3D7_0503300	Late ring-specific genes
PF3D7_0503400	Schizont/Merozoite-specific genes
PF3D7_0503500	Schizont/Merozoite-specific genes
PF3D7_0503600	Schizont/Merozoite-specific genes
PF3D7_0503800	Late ring-specific genes
PF3D7_0503900	late
PF3D7_0504000	late
PF3D7_0504100	Schizont/Merozoite-specific genes
PF3D7_0504200	late
PF3D7_0504300	Schizont/Merozoite-specific genes
PF3D7_0504400	late
PF3D7_0504500	Early ring-specific genes
PF3D7_0504600	Schizont/Merozoite-specific genes
PF3D7_0504700	Schizont/Merozoite-specific genes
PF3D7_0504800	Schizont/Merozoite-specific genes
PF3D7_0504900	Schizont/Merozoite-specific genes
PF3D7_0505000	Late ring-specific genes
PF3D7_0505100	late
PF3D7_0505200	late
PF3D7_0505300	Schizont/Merozoite-specific genes
PF3D7_0505400	Schizont/Merozoite-specific genes
PF3D7_0505500	late
PF3D7_0505600	late
PF3D7_0505700	late
PF3D7_0505800	Late ring-specific genes
PF3D7_0505900	late
PF3D7_0506000	Late ring-specific genes
PF3D7_0506100	Late ring-specific genes
PF3D7_0506200	Early ring-specific genes
PF3D7_0506300	late
PF3D7_0506400	Schizont/Merozoite-specific genes
PF3D7_0506500	Late ring-specific genes
PF3D7_0506600	Early ring-specific genes
PF3D7_0506700	late
PF3D7_0506800	Late ring-specific genes
PF3D7_0506900	Schizont/Merozoite-specific genes
PF3D7_0507000	late
PF3D7_0507100	Late ring-specific genes
PF3D7_0507200	Schizont/Merozoite-specific genes
PF3D7_0507300	Schizont/Merozoite-specific genes
PF3D7_0507400	Schizont/Merozoite-specific genes
PF3D7_0507500	Schizont/Merozoite-specific genes
PF3D7_0507600	late
PF3D7_0507700	late
PF3D7_0507800	NA
PF3D7_0507900	Late ring-specific genes
PF3D7_0508000	Schizont/Merozoite-specific genes
PF3D7_0508100	Schizont/Merozoite-specific genes
PF3D7_0508200	Schizont/Merozoite-specific genes
PF3D7_0508300	late
PF3D7_0508400	Schizont/Merozoite-specific genes
PF3D7_0508500	Schizont/Merozoite-specific genes
PF3D7_0508600	NA
PF3D7_0508700	Late ring-specific genes
PF3D7_0508800	late
PF3D7_0508900	Schizont/Merozoite-specific genes
PF3D7_0509000	late
PF3D7_0509100	late
PF3D7_0509200	Schizont/Merozoite-specific genes
PF3D7_0509300	Early ring-specific genes
PF3D7_0509400	Early ring-specific genes
PF3D7_0509500	late
PF3D7_0509600	late
PF3D7_0509700	Schizont/Merozoite-specific genes
PF3D7_0509800	Schizont/Merozoite-specific genes
PF3D7_0509900	late
PF3D7_0510000	Schizont/Merozoite-specific genes
PF3D7_0510100	late
PF3D7_0510200	Late ring-specific genes
PF3D7_0510300	Early ring-specific genes
PF3D7_0510400	Late ring-specific genes
PF3D7_0510500	late
PF3D7_0510600	Early ring-specific genes
PF3D7_0510700	NA
PF3D7_0510800	Early ring-specific genes
PF3D7_0510900	Early ring-specific genes
PF3D7_0511000	Late ring-specific genes
PF3D7_0511100	Early ring-specific genes
PF3D7_0511200	Schizont/Merozoite-specific genes
PF3D7_0511300	late
PF3D7_0511400	NA
PF3D7_0511500	Early ring-specific genes
PF3D7_0511600	Schizont/Merozoite-specific genes
PF3D7_0511700	NA
PF3D7_0511800	late
PF3D7_0511900	Late ring-specific genes
PF3D7_0512000	Late ring-specific genes
PF3D7_0512100	late
PF3D7_0512200	Late ring-specific genes
PF3D7_0512300	Late ring-specific genes
PF3D7_0512400	Early ring-specific genes
PF3D7_0512450	Schizont/Merozoite-specific genes
PF3D7_0512500	NA
PF3D7_0512600	late
PF3D7_0512700	Late ring-specific genes
PF3D7_0512800	late
PF3D7_0512900	late
PF3D7_0513000	late
PF3D7_0513100	Schizont/Merozoite-specific genes
PF3D7_0513200	NA
PF3D7_0513300	Late ring-specific genes
PF3D7_0513400	late
PF3D7_0513500	Late ring-specific genes
PF3D7_0513600	late
PF3D7_0513700	Schizont/Merozoite-specific genes
PF3D7_0513800	late
PF3D7_0513900	late
PF3D7_0514000	Schizont/Merozoite-specific genes
PF3D7_0514100	Schizont/Merozoite-specific genes
PF3D7_0514200	late
PF3D7_0514300	late
PF3D7_0514400	Early ring-specific genes
PF3D7_0514500	Early ring-specific genes
PF3D7_0514600	Late ring-specific genes
PF3D7_0514700	Early ring-specific genes
PF3D7_0514800	late
PF3D7_0514900	Early ring-specific genes
PF3D7_0515000	Late ring-specific genes
PF3D7_0515100	late
PF3D7_0515200	Schizont/Merozoite-specific genes
PF3D7_0515300	late
PF3D7_0515400	Schizont/Merozoite-specific genes
PF3D7_0515500	Schizont/Merozoite-specific genes
PF3D7_0515600	Schizont/Merozoite-specific genes
PF3D7_0515700	Schizont/Merozoite-specific genes
PF3D7_0515800	late
PF3D7_0515900	late
PF3D7_0516000	late
PF3D7_0516100	late
PF3D7_0516200	Late ring-specific genes
PF3D7_0516300	Late ring-specific genes
PF3D7_0516400	late
PF3D7_0516500	Schizont/Merozoite-specific genes
PF3D7_0516600	late
PF3D7_0516700	Early ring-specific genes
PF3D7_0516800	Schizont/Merozoite-specific genes
PF3D7_0516900	Late ring-specific genes
PF3D7_0517000	Late ring-specific genes
PF3D7_0517100	late
PF3D7_0517200	Early ring-specific genes
PF3D7_0517300	Early ring-specific genes
PF3D7_0517400	late
PF3D7_0517500	Early ring-specific genes
PF3D7_0517600	Early ring-specific genes
PF3D7_0517700	Late ring-specific genes
PF3D7_0517800	Schizont/Merozoite-specific genes
PF3D7_0517900	Schizont/Merozoite-specific genes
PF3D7_0518000	Early ring-specific genes
PF3D7_0518100	late
PF3D7_0518200	Schizont/Merozoite-specific genes
PF3D7_0518300	late
PF3D7_0518400	NA
PF3D7_0518500	NA
PF3D7_0518600	Schizont/Merozoite-specific genes
PF3D7_0518700	Early ring-specific genes
PF3D7_0518800	Early ring-specific genes
PF3D7_0518900	Schizont/Merozoite-specific genes
PF3D7_0519000	late
PF3D7_0519100	late
PF3D7_0519200	late
PF3D7_0519300	late
PF3D7_0519400	Late ring-specific genes
PF3D7_0519500	late
PF3D7_0519600	Late ring-specific genes
PF3D7_0519700	Early ring-specific genes
PF3D7_0519800	Late ring-specific genes
PF3D7_0519900	late
PF3D7_0520000	Late ring-specific genes
[truncated: 3,721 more rows]

## Sheet: Differences@+5h - 0h ind.
	baseMean	log2FoldChange	lfcSE	stat	pvalue	padj	GENENAME
PF3D7_0414400	5.20598	-4.49016	1.3953	-3.21805	0.00129064	0.999863	conserved Plasmodium protein, unknown function
PF3D7_0713000	0.484706	-3.47829	10.4982	-0.331323	0.7404	0.999863	rifin (RIF)
PF3D7_MIT03600	2.96545	-3.34879	1.67289	-2.0018	0.0453064	0.999863	NA
PF3D7_0712700	0.714725	-3.22593	6.02613	-0.535323	0.592427	0.999863	Plasmodium RNA of unknown function RUF6-13
PF3D7_1210800	0.141882	-3.10969	10.5005	-0.296147	0.767118	0.999863	small nucleolar RNA snoR14
PF3D7_0931600	3.88739	-3.06403	1.42089	-2.15641	0.0310514	0.999863	conserved protein, unknown function
PF3D7_0732700	1.03047	3.03795	1.83462	1.6559	0.0977431	0.999863	rifin (RIF)
PF3D7_API05700	4.08252	-2.77895	1.10949	-2.5047	0.0122557	0.999863	NA
PF3D7_API05900	4.08976	-2.77704	1.1021	-2.51977	0.0117431	0.999863	NA
PF3D7_1479800	3.65557	-2.74213	1.82945	-1.49888	0.133906	0.999863	rifin (RIF)
PF3D7_0425700	0.965854	-2.73796	2.06187	-1.3279	0.18421	0.999863	rifin (RIF)
PF3D7_0804200	0.818373	-2.71547	2.29012	-1.18573	0.235729	0.999863	Plasmodium RNA of unknown function RUF3
PF3D7_1370100	5.08885	2.57042	1.3823	1.85952	0.0629533	0.999863	tRNA Cysteine
PF3D7_0402800	0.304311	-2.56931	5.72723	-0.448612	0.653712	0.999863	erythrocyte membrane protein 1 (PfEMP1), pseudogene
PF3D7_0115300	0.454291	-2.54839	3.84252	-0.663207	0.507198	0.999863	rifin (RIF)
PF3D7_0833200	0.262109	-2.53125	9.13103	-0.277214	0.781616	0.999863	rifin (RIF)
PF3D7_1309900	14.6724	-2.52053	0.938879	-2.68462	0.00726123	0.999863	conserved Plasmodium protein, unknown function
PF3D7_1136100	11.9287	-2.51573	1.04903	-2.39814	0.0164784	0.999863	conserved Plasmodium protein, unknown function
PF3D7_1444000	1.06105	-2.45358	1.6191	-1.5154	0.12967	0.999863	conserved Plasmodium protein, unknown function
PF3D7_1002300	7.12724	-2.45354	1.07339	-2.28579	0.0222666	0.999863	conserved Plasmodium protein, unknown function
PF3D7_MIT01600	0.635131	-2.41923	2.10393	-1.14986	0.2502	0.999863	NA
PF3D7_0104700	2.49475	2.40893	1.19665	2.01306	0.0441083	0.999863	transporter, putative
PF3D7_1371300	3336.88	-2.37576	0.976835	-2.4321	0.0150114	0.999863	28S ribosomal RNA
PF3D7_1148640	3298.5	-2.37484	0.987347	-2.40527	0.0161605	0.999863	NA
PF3D7_0112700	4040.85	-2.34953	0.854316	-2.75018	0.00595621	0.999863	28S ribosomal RNA
PF3D7_0221500	8.79756	2.31293	1.45711	1.58734	0.112436	0.999863	Pfmc-2TM Maurer's cleft two transmembrane protein, pseudogene
PF3D7_1479600	0.223091	-2.28273	9.54018	-0.239275	0.810892	0.999863	rifin (RIF)
PF3D7_1150000	1.2659	-2.27166	1.98164	-1.14635	0.251649	0.999863	rifin (RIF)
PF3D7_1424900	1.08799	-2.26974	2.00144	-1.13405	0.256772	0.999863	small nucleolar RNA snoR30
PF3D7_1103300	0.522249	-2.24165	2.53126	-0.885589	0.375839	0.999863	tRNA Leucine
PF3D7_0201000	0.215731	-2.22049	10.5093	-0.211289	0.832662	0.999863	rifin (RIF)
PF3D7_1103200	2.77061	2.20118	1.70231	1.29306	0.195991	0.999863	tRNA Glycine
PF3D7_1109600	1.46177	-2.19839	1.93304	-1.13727	0.255424	0.999863	small nucleolar RNA SNORD127
PF3D7_1301200	3.32541	-2.18735	1.43999	-1.519	0.128762	0.999863	glycophorin binding protein (GBPH2)
PF3D7_1400600	5.48028	-2.15466	1.52619	-1.41179	0.15801	0.999863	rifin (RIF)
PF3D7_0101000	1.10712	-2.15064	2.16499	-0.99337	0.32053	0.999863	rifin (RIF)
PF3D7_0105500	10.7818	-2.14915	0.875786	-2.45397	0.0141289	0.999863	conserved Plasmodium protein, unknown function
PF3D7_0714900	1.633	-2.14217	1.97423	-1.08506	0.277893	0.999863	tRNA Serine
PF3D7_0621350	2.3045	-2.13675	1.77462	-1.20406	0.228565	0.999863	NA
PF3D7_1420800	0.975838	-2.12129	1.8696	-1.13462	0.256533	0.999863	dynein-associated protein, putative
PF3D7_0726000	37352.3	-2.10615	0.644765	-3.26654	0.00108869	0.999863	28S ribosomal RNA
PF3D7_0532000	34647.2	-2.09875	0.641127	-3.27354	0.0010621	0.999863	28S ribosomal RNA
PF3D7_0701800	4.92492	-2.07468	1.53882	-1.34823	0.177585	0.999863	rifin (RIF)
PF3D7_1300700	0.22121	2.06713	10.4912	0.197034	0.843801	0.999863	rifin (RIF)
PF3D7_1300500	0.474691	2.05163	3.03924	0.675049	0.499644	0.999863	rifin (RIF)
PF3D7_0531600	12668.1	-2.05091	0.630404	-3.25333	0.00114063	0.999863	18S ribosomal RNA
PF3D7_0725600	12912.7	-2.04711	0.629397	-3.25249	0.00114398	0.999863	18S ribosomal RNA
PF3D7_0833400	1.14292	2.03873	1.82174	1.11911	0.263093	0.999863	rifin (RIF)
PF3D7_0825100	0.986652	-2.00512	1.86494	-1.07517	0.282299	0.999863	conserved Plasmodium protein, unknown function
PF3D7_1105900	0.121368	-1.95769	10.5131	-0.186215	0.852276	0.999863	conserved Plasmodium membrane protein, unknown function
PF3D7_0221300	0.0729413	-1.9576	10.5131	-0.186207	0.852283	0.999863	Plasmodium exported protein, unknown function, pseudogene
PF3D7_1245700	3.24878	-1.95594	1.3446	-1.45466	0.145763	0.999863	unspecified product
PF3D7_MIT01300	2.53025	-1.91487	1.61274	-1.18734	0.235095	0.999863	NA
PF3D7_0830200	170.358	-1.91057	0.575731	-3.31852	0.000904967	0.999863	28S ribosomal RNA
PF3D7_1103000	3.5557	-1.90995	1.61285	-1.18421	0.236329	0.999863	conserved Plasmodium protein, unknown function
PF3D7_1475000	5.35566	-1.90894	1.123	-1.69985	0.0891587	0.999863	mediator complex subunit 31, putative
PF3D7_1109800	1.25044	-1.89092	2.07491	-0.911324	0.362125	0.999863	small nucleolar RNA snoR12
PF3D7_1400500	6.57773	-1.88097	1.49732	-1.25623	0.209033	0.999863	rifin (RIF)
PF3D7_MIT02000	9.37912	-1.88037	1.28479	-1.46356	0.143313	0.999863	NA
PF3D7_MIT01800	0.238819	-1.87235	5.18629	-0.361019	0.718085	0.999863	NA
PF3D7_1215500	0.198551	-1.87216	8.04919	-0.23259	0.81608	0.999863	conserved Plasmodium protein, unknown function
PF3D7_1018100	2.47163	1.8682	1.16556	1.60284	0.108969	0.999863	conserved Plasmodium protein, unknown function
PF3D7_0706900	0.330589	1.82899	6.40733	0.285452	0.775298	0.999863	tRNA Histidine
PF3D7_1373000	0.839344	-1.82767	2.77972	-0.657502	0.510859	0.999863	rifin (RIF)
PF3D7_1200300	1.21833	-1.79439	2.53533	-0.707754	0.479098	0.999863	rifin (RIF)
PF3D7_0833000	0.625605	1.78475	2.81097	0.634923	0.525479	0.999863	rifin (RIF)
PF3D7_1462600	1.12294	-1.78098	2.31273	-0.770078	0.441253	0.999863	conserved Plasmodium membrane protein, unknown function
PF3D7_0411600	0.67581	-1.78032	2.32085	-0.767099	0.443022	0.999863	tRNA Glutamic acid
PF3D7_0912200	0.766197	-1.77828	2.76335	-0.643523	0.519885	0.999863	conserved Plasmodium membrane protein, unknown function
PF3D7_0610300	0.342191	1.74925	4.83926	0.36147	0.717748	0.999863	unspecified product
PF3D7_0200500	0.92896	-1.74079	2.26684	-0.767939	0.442523	0.999863	rifin (RIF)
PF3D7_0808900	8.36251	-1.73148	1.35468	-1.27815	0.201198	0.999863	rifin (RIF)
PF3D7_0500400	0.756424	-1.72851	2.0991	-0.823454	0.41025	0.999863	rifin (RIF)
PF3D7_1462000	0.44541	-1.72594	4.10573	-0.420373	0.674213	0.999863	thioredoxin-like protein (TLP1)
PF3D7_0601800	9.41221	1.7126	0.94813	1.80629	0.0708732	0.999863	H/ACA snoRNA
PF3D7_1040600	0.618015	1.70416	3.90124	0.436825	0.662238	0.999863	rifin (RIF)
PF3D7_0100400	7.83212	1.70048	1.00499	1.69204	0.090639	0.999863	rifin (RIF)
PF3D7_MIT02900	2.37513	-1.69577	1.82247	-0.930475	0.352125	0.999863	NA
PF3D7_1371900	27.1138	1.66242	1.276	1.30284	0.19263	0.999863	Plasmodium exported protein, unknown function
PF3D7_0900600	0.723152	1.6604	2.56251	0.647959	0.517011	0.999863	rifin (RIF)
PF3D7_MIT04100	8.92491	-1.65233	0.962031	-1.71754	0.0858803	0.999863	NA
PF3D7_0100900	2.77318	-1.63546	1.63682	-0.999169	0.317713	0.999863	rifin (RIF)
PF3D7_1148600	406.086	-1.63176	0.564308	-2.89161	0.00383273	0.999863	18S ribosomal RNA
PF3D7_1371000	405.357	-1.62607	0.564395	-2.88109	0.00396299	0.999863	18S ribosomal RNA
PF3D7_0937400	0.609002	1.61493	3.06755	0.526455	0.598572	0.999863	rifin (RIF)
PF3D7_1200200	2.02286	1.6125	1.54013	1.04699	0.295103	0.999863	rifin (RIF)
PF3D7_1229200	7.44771	1.61137	1.00791	1.59872	0.109883	0.999863	unspecified product
PF3D7_0112300	372.875	-1.59329	0.571432	-2.78824	0.00529953	0.999863	18S ribosomal RNA
PF3D7_MIT04200	17.8233	-1.58192	0.936422	-1.68933	0.0911567	0.999863	NA
PF3D7_1400200	0.727984	-1.58011	2.1928	-0.72059	0.471162	0.999863	rifin (RIF)
PF3D7_0714800	0.802481	-1.57961	8.26323	-0.191162	0.848399	0.999863	tRNA Leucine
PF3D7_1373400	0.936362	-1.57796	2.22313	-0.709795	0.477831	0.999863	rifin (RIF)
PF3D7_MIT01000	14.689	-1.56139	0.978956	-1.59496	0.110722	0.999863	NA
PF3D7_1331900	6.38364	-1.5566	1.00654	-1.54649	0.121987	0.999863	small nucleolar RNA snoR18
PF3D7_1300900	5.15276	-1.55235	1.77536	-0.874389	0.381907	0.999863	stevor
PF3D7_0500300	1.61993	-1.55054	1.8111	-0.856133	0.391924	0.999863	rifin, pseudogene (RIF)
PF3D7_MIT00300	1.24564	1.54907	1.97498	0.784347	0.432837	0.999863	NA
PF3D7_0702700	0.390089	-1.53716	4.36103	-0.352477	0.724481	0.999863	tRNA Alanine
PF3D7_0904500	70.5224	1.5363	0.680296	2.25828	0.0239284	0.999863	prefoldin subunit 4, putative
PF3D7_0312700	0.608142	-1.53507	2.91573	-0.52648	0.598554	0.999863	tRNA Isoleucine
PF3D7_1000800	4.38971	-1.52979	1.74813	-0.875101	0.381519	0.999863	stevor, pseudogene
PF3D7_1477900	12.3614	-1.5276	1.07928	-1.41538	0.156956	0.999863	acyl-CoA synthetase, pseudogene (ACS1b)
PF3D7_1335500	6.75861	-1.52682	1.06054	-1.43966	0.149965	0.999863	conserved Plasmodium protein, unknown function
PF3D7_0832400	3.45961	-1.52568	1.75376	-0.869949	0.384328	0.999863	stevor
PF3D7_0510900	0.778228	-1.52307	2.26898	-0.671256	0.502057	0.999863	small nucleolar RNA snoR04
PF3D7_0701200	0.751408	-1.52002	3.38352	-0.449242	0.653257	0.999863	rifin, pseudogene (RIF)
PF3D7_0324800	1.62846	-1.49407	1.68385	-0.887292	0.374922	0.999863	rifin (RIF)
PF3D7_0901500	4.47871	-1.49005	1.7043	-0.874288	0.381961	0.999863	rifin (RIF)
PF3D7_1418100	3.42354	-1.48741	1.12273	-1.32481	0.185233	0.999863	liver specific protein 1, putative (LISP1)
PF3D7_0732200	4.60313	-1.47147	1.68047	-0.875632	0.38123	0.999863	rifin (RIF)
PF3D7_1477100	29.358	1.46692	1.40098	1.04707	0.295067	0.999863	Plasmodium exported protein (hyp6), unknown function
PF3D7_MIT02100	39.3669	-1.45942	0.576708	-2.53061	0.0113864	0.999863	NA
PF3D7_1029700	2.86943	-1.45302	1.33803	-1.08594	0.277503	0.999863	conserved Plasmodium protein, unknown function
PF3D7_1222200	2.42137	-1.43245	1.28246	-1.11695	0.264014	0.999863	small nucleolar RNA snoR15
PF3D7_0101600	3.45337	1.42972	1.32322	1.08048	0.279929	0.999863	rifin (RIF)
PF3D7_1219800	1.57952	-1.42511	1.66675	-0.855024	0.392538	0.999863	conserved Plasmodium protein, unknown function
PF3D7_0832900	13.7791	-1.42288	1.15211	-1.23502	0.216822	0.999863	stevor
PF3D7_0819400	3.86912	-1.41571	1.10447	-1.2818	0.199912	0.999863	perforin-like protein 4 (PLP4)
PF3D7_0908100	19.6415	-1.41234	0.750716	-1.88132	0.0599286	0.999863	conserved Plasmodium membrane protein, unknown function
PF3D7_0600800	2.53864	1.4043	1.58942	0.883526	0.376952	0.999863	rifin, pseudogene (RIF)
PF3D7_0712100	0.175732	1.39365	10.5078	0.13263	0.894486	0.999863	Plasmodium RNA of unknown function RUF6-12
PF3D7_MIT03000	3.70334	-1.39271	1.50777	-0.923689	0.355648	0.999863	NA
PF3D7_1316400	5.33547	-1.38479	0.890899	-1.55438	0.120094	0.999863	conserved Plasmodium protein, unknown function
PF3D7_1401050	0.0718032	-1.38024	10.5229	-0.131166	0.895644	0.999863	NA
PF3D7_0600100	0.156742	-1.38024	10.5229	-0.131166	0.895644	0.999863	erythrocyte membrane protein 1 (PfEMP1), pseudogene (VAR)
PF3D7_MIT00700	0.0824014	-1.38024	10.5229	-0.131166	0.895644	0.999863	NA
PF3D7_1041100	0.0737203	-1.38024	10.5229	-0.131166	0.895644	0.999863	rifin (RIF)
PF3D7_0222800	0.238261	-1.37995	7.03587	-0.19613	0.844508	0.999863	stevor
PF3D7_1040100	0.251667	-1.37981	6.42343	-0.214809	0.829916	0.999863	rifin (RIF)
PF3D7_0324700	0.248072	-1.37981	6.41307	-0.215156	0.829646	0.999863	erythrocyte membrane protein 1 (PfEMP1), exon 2, pseudogene (VAR)
PF3D7_0102100	0.256649	-1.3795	5.47683	-0.25188	0.801134	0.999863	stevor, pseudogene
PF3D7_0833300	0.34707	-1.37934	5.16625	-0.26699	0.789477	0.999863	erythrocyte membrane protein 1 (PfEMP1), exon 2, pseudogene
PF3D7_0832800	0.955605	-1.37715	3.27876	-0.420023	0.674469	0.999863	rifin (RIF)
PF3D7_1253700	0.633183	-1.37638	2.99399	-0.459715	0.645721	0.999863	rifin (RIF)
PF3D7_0300500	0.526668	-1.37553	2.75916	-0.498531	0.61811	0.999863	rifin (RIF)
PF3D7_MIT03800	0.570492	-1.37546	2.74229	-0.501575	0.615966	0.999863	NA
PF3D7_1413600	10.4132	-1.37468	0.776638	-1.77004	0.0767202	0.999863	conserved Plasmodium protein, unknown function
PF3D7_1400700	0.977887	-1.37322	2.33905	-0.587084	0.557147	0.999863	stevor
PF3D7_1241000	1.21395	-1.37011	2.01236	-0.680848	0.495967	0.999863	Plasmodium RNA of unknown function RUF6-15
PF3D7_1101700	2.1562	-1.36993	1.99803	-0.685641	0.49294	0.999863	Pfmc-2TM Maurer's cleft two transmembrane protein (MC-2TM)
PF3D7_1102100	1.99603	-1.36763	1.8412	-0.742793	0.457607	0.999863	Plasmodium exported protein, unknown function, pseudogene
PF3D7_1039200	2.12769	-1.36757	1.83767	-0.744186	0.456764	0.999863	Plasmodium exported protein, unknown function, pseudogene
PF3D7_0631400	2.79793	-1.36742	1.82891	-0.747668	0.45466	0.999863	Pfmc-2TM Maurer's cleft two transmembrane protein (MC-2TM)
PF3D7_0324600	2.07137	-1.36717	1.81484	-0.753327	0.451253	0.999863	stevor
PF3D7_0101300	5.88535	-1.36639	1.77291	-0.770707	0.440881	0.999863	Pfmc-2TM Maurer's cleft two transmembrane protein (MC-2TM)
PF3D7_0832700	4.29806	-1.36528	1.71889	-0.794277	0.427034	0.999863	Plasmodium exported protein (PHISTa-like), unknown function, pseudogene
PF3D7_1480100	2.49	-1.36432	1.45737	-0.93615	0.349196	0.999863	erythrocyte membrane protein 1 (PfEMP1), truncated, pseudogene
PF3D7_0425500	9.59655	-1.36359	1.64718	-0.827836	0.407763	0.999863	stevor
PF3D7_0412500	1.84385	-1.36216	1.42799	-0.953895	0.340137	0.999863	Plasmodium RNA of unknown function RUF6-3
PF3D7_MIT02300	31.1105	-1.3589	0.606347	-2.24113	0.0250175	0.999863	NA
PF3D7_MIT00600	3.37757	-1.35008	1.7903	-0.754105	0.450786	0.999863	NA
PF3D7_1041000	5.00948	1.34176	0.899003	1.4925	0.135569	0.999863	rifin (RIF)
PF3D7_0500600	4.38897	-1.32052	0.974776	-1.35469	0.175517	0.999863	stevor, pseudogene
PF3D7_0801200	2.24202	1.31717	1.75972	0.74851	0.454152	0.999863	5.8S ribosomal RNA
PF3D7_1421700	0.287348	-1.31674	4.98002	-0.264405	0.791468	0.999863	unspecified product
PF3D7_1038300	15.0592	-1.31417	0.646358	-2.03319	0.042033	0.999863	conserved Plasmodium protein, unknown function
PF3D7_0313900	15.2327	-1.30608	0.593069	-2.20224	0.0276482	0.999863	conserved Plasmodium protein, unknown function
PF3D7_1340200	11.4985	-1.30451	0.668887	-1.95027	0.0511437	0.999863	conserved Plasmodium protein, unknown function
PF3D7_1347800	27.6054	-1.29038	0.754144	-1.71106	0.0870709	0.999863	leucine-rich repeat protein (LRR4.1)
PF3D7_1147600	29.7365	-1.28746	0.58128	-2.21487	0.0267689	0.999863	conserved Plasmodium protein, unknown function
PF3D7_0913400	29.0695	1.28577	0.634077	2.02778	0.0425829	0.999863	conserved Plasmodium protein, unknown function
PF3D7_0900300	0.325003	1.27984	5.20534	0.24587	0.805783	0.999863	rifin (RIF)
PF3D7_1401000	7.13418	1.27713	1.12359	1.13665	0.255685	0.999863	glycophorin binding protein (GBPH)
PF3D7_0403000	2.23653	1.27301	3.93647	0.323389	0.746401	0.999863	tRNA Asparagine
PF3D7_0521100	14.6557	-1.26858	0.653039	-1.94258	0.0520664	0.999863	conserved Plasmodium protein, unknown function
PF3D7_0800500	0.975874	-1.26851	1.70967	-0.741959	0.458112	0.999863	rifin (RIF)
PF3D7_0309400	0.609765	1.26787	3.37219	0.37598	0.706932	0.999863	small nucleolar RNA Me18S-Um1356
PF3D7_API04700	0.0622353	1.26612	10.5105	0.120463	0.904116	0.999863	NA
PF3D7_MIT01400	8.72171	-1.26074	1.11124	-1.13454	0.256569	0.999863	NA
PF3D7_0421800	1.30286	1.2587	1.51591	0.830324	0.406356	0.999863	conserved Plasmodium protein, unknown function
PF3D7_1040000	1.00857	1.25764	2.64947	0.474678	0.635017	0.999863	rifin (RIF)
PF3D7_1360000	30.3158	-1.25653	0.607973	-2.06675	0.0387577	0.999863	conserved Plasmodium protein, unknown function
PF3D7_0718900	1.02934	-1.25188	1.86052	-0.672867	0.501032	0.999863	conserved Plasmodium protein, unknown function
PF3D7_1418800	164.283	-1.2509	0.537064	-2.32914	0.0198515	0.999863	signal recognition particle RNA
PF3D7_0832600	2.2356	1.23914	1.903	0.651153	0.514948	0.999863	stevor
PF3D7_0601200	7.07825	1.2353	1.66358	0.742552	0.457753	0.999863	Pfmc-2TM Maurer's cleft two transmembrane protein (MC-2TM)
PF3D7_0936900	23.2242	1.23348	1.57007	0.78562	0.43209	0.999863	Plasmodium exported protein (PHISTb), unknown function, pseudogene
PF3D7_0209000	2.84442	-1.22426	1.24682	-0.981906	0.326146	0.999863	6-cysteine protein (P230)
PF3D7_1000500	5.43375	1.22056	1.14907	1.06221	0.288141	0.999863	rifin (RIF)
PF3D7_1114300	2.48986	-1.21966	1.32218	-0.922463	0.356287	0.999863	unspecified product
PF3D7_1360300	43.4976	-1.21927	0.672987	-1.81173	0.070028	0.999863	conserved Plasmodium protein, unknown function
PF3D7_1150300	5.55198	-1.21696	1.25027	-0.973355	0.330377	0.999863	rifin (RIF)
PF3D7_0300800	0.669074	1.21216	2.57502	0.47074	0.637827	0.999863	rifin (RIF)
PF3D7_1248000	15.9075	-1.20213	0.751649	-1.59932	0.109749	0.999863	conserved Plasmodium protein, unknown function
PF3D7_1423900	7.80366	-1.20101	0.93186	-1.28883	0.197458	0.999863	small nucleolar RNA snoR23
PF3D7_1105100	3059.58	-1.19943	0.544783	-2.20166	0.0276895	0.999863	histone H2B (H2B)
PF3D7_0106600	2.46191	1.18908	1.38483	0.858646	0.390536	0.999863	conserved Plasmodium protein, unknown function
PF3D7_0912700	32.1025	1.18852	0.467996	2.5396	0.011098	0.999863	conserved Plasmodium protein, unknown function
PF3D7_1029500	2.67154	-1.18561	1.05338	-1.12553	0.260364	0.999863	conserved Plasmodium protein, unknown function
PF3D7_1413300	13.2102	-1.18073	0.803791	-1.46895	0.141845	0.999863	conserved Plasmodium protein, unknown function
PF3D7_1023500	5.83107	-1.17404	1.43454	-0.818403	0.413127	0.999863	conserved Plasmodium protein, unknown function
PF3D7_API04900	15.2268	-1.17371	0.899366	-1.30504	0.19188	0.999863	NA
PF3D7_0929800	6.99787	-1.17304	1.28453	-0.9132	0.361137	0.999863	conserved Plasmodium protein, unknown function
PF3D7_0936700	4.51937	1.16736	1.09624	1.06487	0.286933	0.999863	lysophospholipase, putative
PF3D7_1208000	4.65998	-1.16538	1.19707	-0.973527	0.330292	0.999863	apicoplast ribosomal protein L29 precursor, putative
PF3D7_0303600	91.5407	-1.16161	0.567342	-2.04746	0.0406134	0.999863	plasmoredoxin (Plrx)
PF3D7_MIT03100	1.14095	-1.15695	1.83703	-0.629794	0.52883	0.999863	NA
PF3D7_0500500	1.47949	1.15615	1.55712	0.742493	0.457789	0.999863	rifin (RIF)
PF3D7_API06700	15.4929	-1.15589	0.907743	-1.27336	0.202889	0.999863	NA
PF3D7_MIT01500	9.6941	-1.15495	0.891721	-1.29519	0.195254	0.999863	NA
PF3D7_0604400	2.35377	-1.15185	1.19978	-0.960051	0.337029	0.999863	conserved Plasmodium protein, unknown function
PF3D7_0900500	2.317	-1.15035	1.81062	-0.635337	0.525209	0.999863	rifin (RIF)
PF3D7_1101300	40.8624	1.14703	0.847733	1.35306	0.176036	0.999863	rifin (RIF)
PF3D7_0608200	51.995	1.13608	0.562751	2.0188	0.0435083	0.999863	conserved Plasmodium protein, unknown function
PF3D7_0205300	11.4942	-1.13492	0.605605	-1.87403	0.0609267	0.999863	conserved Plasmodium protein, unknown function
PF3D7_0530500	5.23114	1.12666	1.01103	1.11436	0.265125	0.999863	conserved Plasmodium membrane protein, unknown function
PF3D7_0617500	1.80962	1.12209	1.44815	0.774845	0.438431	0.999863	rifin, pseudogene (RIF)
PF3D7_1100300	1.83991	1.10661	1.82372	0.606788	0.543991	0.999863	rifin (RIF)
PF3D7_0200600	0.912936	1.10516	1.93212	0.571997	0.567324	0.999863	rifin (RIF)
PF3D7_1421500	29.7587	-1.09901	0.619357	-1.77443	0.0759918	0.999863	mitochondrial import inner membrane translocase subunit TIM8, putative (TIM8)
PF3D7_0700500	0.686681	1.09859	2.49036	0.441137	0.659114	0.999863	rifin (RIF)
PF3D7_0205200	5.08764	1.09695	1.09142	1.00507	0.314861	0.999863	conserved Plasmodium protein, unknown function
PF3D7_0905000	36.2642	-1.08293	0.636579	-1.70118	0.0889097	0.999863	conserved Plasmodium protein, unknown function
PF3D7_1041200	0.938297	1.08197	1.91083	0.566228	0.571239	0.999863	rifin (RIF)
PF3D7_0902700	204.801	1.07859	0.434286	2.48359	0.0130065	0.999863	Plasmodium exported protein (PHISTb), unknown function, pseudogene
PF3D7_0901300	7.17285	-1.07584	1.58845	-0.677287	0.498224	0.999863	rifin (RIF)
PF3D7_1103900	3.88106	1.07094	1.2137	0.882374	0.377575	0.999863	conserved Plasmodium protein, unknown function
PF3D7_0730700	5.0663	-1.0703	1.15851	-0.923863	0.355558	0.999863	tRNA Threonine
PF3D7_0223100	21.7034	-1.06931	1.581	-0.676349	0.498819	0.999863	rifin (RIF)
PF3D7_0511100	32.0483	-1.06651	0.584998	-1.8231	0.0682879	0.999863	conserved Plasmodium protein, unknown function
PF3D7_1339200	5.76817	-1.06085	1.56124	-0.679489	0.496828	0.999863	tRNA Proline
PF3D7_1479500	1.899	1.05892	2.00493	0.528157	0.59739	0.999863	stevor
PF3D7_1372400	21.9363	1.05292	0.713597	1.47551	0.140076	0.999863	acyl-CoA synthetase (ACS4)
PF3D7_0804100	1.41443	-1.05284	1.7427	-0.604144	0.545748	0.999863	small nucleolar RNA snoR06
PF3D7_0310100	10.0465	1.05128	0.791028	1.32901	0.183845	0.999863	calcium-dependent protein kinase 3 (CDPK3)
PF3D7_0417100	5.79181	-1.05058	0.892582	-1.17701	0.239191	0.999863	mRNA-binding protein PUF2 (PUF2)
PF3D7_0701000	2.35472	-1.04473	1.31452	-0.79476	0.426753	0.999863	erythrocyte membrane protein 1 (PfEMP1), pseudogene
PF3D7_1207300	7.01548	-1.04404	0.769426	-1.3569	0.174812	0.999863	conserved Plasmodium protein, unknown function
PF3D7_0810400	29.106	-1.04126	0.724012	-1.43818	0.150382	0.999863	aquaporin, putative (AQP2)
PF3D7_1456100	25.3527	-1.03897	0.886263	-1.17231	0.241074	0.999863	serine hydroxymethyltransferase, putative (SHMT)
PF3D7_1471700	11.7911	-1.03605	0.732885	-1.41366	0.157462	0.999863	conserved Plasmodium protein, unknown function
PF3D7_1477200	58.1403	-1.02894	1.09364	-0.940848	0.346783	0.999863	Plasmodium exported protein (hyp15), unknown function
PF3D7_0425050	12.034	-1.02687	0.748085	-1.37266	0.169857	0.999863	NA
PF3D7_1302200	6.0541	1.02569	0.846517	1.21166	0.225644	0.999863	early transcribed membrane protein 13 (ETRAMP13)
PF3D7_1330900	3.98271	-1.01949	0.845568	-1.20569	0.227938	0.999863	small nucleolar RNA snoR17
PF3D7_0600900	2.92335	-1.01736	1.31148	-0.775738	0.437904	0.999863	rifin, pseudogene (RIF)
PF3D7_0318000	2.86078	1.01472	1.29645	0.782685	0.433812	0.999863	conserved Plasmodium protein, unknown function
PF3D7_1404700	76.0787	1.01101	0.762158	1.32651	0.184671	0.999863	conserved Plasmodium protein, unknown function
PF3D7_1133500	27.8726	1.00784	0.75012	1.34357	0.179088	0.999863	conserved Plasmodium protein, unknown function
PF3D7_1101200	0.197665	-1.00647	10.5126	-0.0957394	0.923728	0.999863	rifin (RIF)
PF3D7_0900400	86.1637	1.00388	0.77515	1.29508	0.195293	0.999863	rifin (RIF)
PF3D7_0410500	13.0263	0.999121	0.726649	1.37497	0.169141	0.999863	conserved Plasmodium protein, unknown function
PF3D7_0300200	1.47614	0.997895	1.57676	0.632875	0.526815	0.999863	rifin (RIF)
PF3D7_0729800	11.5572	0.997615	0.774307	1.2884	0.197608	0.999863	dynein light chain, putative
PF3D7_1480000	6.62169	0.986634	1.14735	0.859924	0.389831	0.999863	rifin (RIF)
PF3D7_0606400	11.7797	-0.98534	0.733475	-1.34339	0.179147	0.999863	conserved Plasmodium protein, unknown function
PF3D7_1308600	26.8815	-0.985321	0.679734	-1.44957	0.147179	0.999863	conserved Plasmodium protein, unknown function
PF3D7_1219500	3.10268	0.985069	1.00871	0.976566	0.328784	0.999863	erythrocyte membrane protein 1 (PfEMP1), exon 2, pseudogene (VAR)
PF3D7_1325300	2.01884	-0.983004	1.25572	-0.782821	0.433732	0.999863	conserved Plasmodium protein, unknown function
PF3D7_1413100	5.2933	-0.982622	0.863517	-1.13793	0.25515	0.999863	conserved Plasmodium protein, unknown function
PF3D7_1333900	86.8446	0.982529	0.421212	2.33262	0.0196681	0.999863	conserved Plasmodium protein, unknown function
PF3D7_1476700	10.3273	0.981129	1.10971	0.884128	0.376627	0.999863	lysophospholipase, putative
PF3D7_0203600	35.2623	-0.979813	0.52357	-1.87141	0.0612883	0.999863	conserved Plasmodium protein, unknown function
PF3D7_1467000	5.66514	-0.97443	0.964569	-1.01022	0.312388	0.999863	conserved Plasmodium membrane protein, unknown function
PF3D7_0115100	6.89161	0.970202	0.748322	1.2965	0.194802	0.999863	Plasmodium exported protein (PHISTa), unknown function
PF3D7_0324500	0.2754	0.969967	6.76842	0.143308	0.886047	0.999863	rifin (RIF)
PF3D7_1132100	3.8517	-0.969646	0.996978	-0.972586	0.330759	0.999863	conserved Plasmodium protein, unknown function
PF3D7_1206400	21.8501	-0.965849	0.82603	-1.16927	0.242297	0.999863	rhodanese like protein, putative
PF3D7_0114100	3.3512	0.963792	1.53838	0.626497	0.530989	0.999863	Pfmc-2TM Maurer's cleft two transmembrane protein (MC-2TM)
PF3D7_0221600	0.146653	0.959631	10.4942	0.0914442	0.92714	0.999863	Plasmodium exported protein, unknown function, pseudogene
PF3D7_MIT02700	2.08988	0.954243	1.68723	0.565566	0.571689	0.999863	NA
PF3D7_1216800	1.15217	0.953988	1.68884	0.564879	0.572156	0.999863	tRNA Proline
PF3D7_0114300	1.24401	0.953251	1.65899	0.574598	0.565563	0.999863	exported protein family 4, pseudogene (EPF4)
PF3D7_1327900	1.56497	-0.950997	1.90532	-0.499126	0.617691	0.999863	conserved Plasmodium protein, unknown function
PF3D7_0531800	340.154	-0.945313	1.00971	-0.936221	0.34916	0.999863	5.8S ribosomal RNA
PF3D7_0725800	341.362	-0.945241	1.00812	-0.937632	0.348433	0.999863	5.8S ribosomal RNA
PF3D7_0810700	36.1467	0.9439	0.57415	1.644	0.100177	0.999863	conserved Plasmodium protein, unknown function
PF3D7_API02900	0.288481	-0.941619	4.65928	-0.202096	0.839842	0.999863	NA
PF3D7_1441000	787.838	-0.937853	0.5052	-1.8564	0.0633967	0.999863	conserved Plasmodium protein, unknown function
PF3D7_1208500	65.5556	-0.933855	0.483459	-1.93161	0.0534074	0.999863	conserved Plasmodium protein, unknown function
PF3D7_0731700	26.6626	0.928673	0.629948	1.47421	0.140426	0.999863	Plasmodium exported protein (hyp9), unknown function
PF3D7_1005200	6.80365	0.926332	0.858958	1.07844	0.280839	0.999863	conserved Plasmodium protein, unknown function
PF3D7_1424800	0.996122	-0.922799	2.10246	-0.438914	0.660724	0.999863	unspecified product
PF3D7_0800750	0.646412	-0.921511	3.2946	-0.279704	0.779705	0.999863	NA
PF3D7_0115200	0.521422	-0.921508	3.29509	-0.279661	0.779737	0.999863	rifin (RIF)
PF3D7_0203500	0.321404	-0.92118	3.44412	-0.267464	0.789112	0.999863	tRNA Glutamine
PF3D7_1415000	79.5182	-0.921031	0.493259	-1.86724	0.0618686	0.999863	uracil-DNA glycosylase (UDG)
PF3D7_1000700	0.234638	-0.920943	10.4779	-0.0878943	0.929961	0.999863	Plasmodium exported protein (PHISTa), unknown function, pseudogene
PF3D7_0732100	0.32754	-0.920488	4.5494	-0.202332	0.839657	0.999863	erythrocyte membrane protein 1 (PfEMP1), pseudogene (VAR)
PF3D7_1245300	48.992	0.919365	0.482219	1.90653	0.0565816	0.999863	NEDD8-conjugating enzyme UBC12, putative (UBC12)
PF3D7_1303900	80.078	0.917813	0.827408	1.10926	0.267317	0.999863	conserved Plasmodium protein, unknown function
PF3D7_0113900	178.096	-0.908195	0.688777	-1.31856	0.187316	0.999863	Plasmodium exported protein (hyp8), unknown function (GEXP10)
PF3D7_0808500	1.21299	-0.907735	1.63651	-0.554678	0.579115	0.999863	Plasmodium RNA of unknown function RUF6-4
PF3D7_0425600	17.3583	0.907728	1.40803	0.644679	0.519135	0.999863	rifin, pseudogene (RIF)
PF3D7_1469000	140.841	-0.904039	0.44248	-2.04312	0.0410406	0.999863	translation initiation factor IF-1 (IF1)
PF3D7_0800600	7.14736	0.899629	0.734067	1.22554	0.220371	0.999863	Plasmodium exported protein (PHISTa), unknown function
PF3D7_1422600	94.9853	0.899115	0.435407	2.065	0.0389232	0.999863	conserved Plasmodium protein, unknown function
PF3D7_1372700	0.568811	0.893552	3.76376	0.237409	0.812339	0.999863	rifin (RIF)
PF3D7_0732800	1.37479	-0.890131	1.50162	-0.592781	0.553328	0.999863	erythrocyte membrane protein 1 (PfEMP1), exon 2
PF3D7_1253900	0.172187	-0.889356	10.5135	-0.084592	0.932586	0.999863	Plasmodium exported protein (PHISTa), unknown function, pseudogene
PF3D7_1316300	3.78697	-0.88829	1.07872	-0.823464	0.410244	0.999863	conserved Plasmodium protein, unknown function
PF3D7_0200700	0.604943	0.886494	2.17825	0.406975	0.684027	0.999863	rifin (RIF)
PF3D7_1222000	19.1765	0.883126	0.760829	1.16074	0.245747	0.999863	conserved protein, unknown function
PF3D7_0107700	40.6851	-0.880186	0.601698	-1.46284	0.143512	0.999863	conserved Plasmodium membrane protein, unknown function
PF3D7_1421150	19.2638	-0.875983	0.766023	-1.14355	0.252812	0.999863	C/D small nucleolar RNA
PF3D7_1329800	46.8836	-0.874921	0.657569	-1.33054	0.18334	0.999863	conserved Plasmodium protein, unknown function
PF3D7_1371500	50.7114	-0.87369	0.635064	-1.37575	0.168898	0.999863	probable protein, unknown function
PF3D7_0525400	44.6639	0.872267	0.537576	1.62259	0.104676	0.999863	G-protein coupled receptor, putative
PF3D7_1219700	13.9543	0.871365	0.676536	1.28798	0.197753	0.999863	raf kinase inhibitor (RKIP)
PF3D7_1349000	9.94444	0.871203	0.701203	1.24244	0.214074	0.999863	conserved Plasmodium protein, unknown function
PF3D7_1248800	21.2395	0.870349	0.616695	1.41131	0.158152	0.999863	conserved Plasmodium protein, unknown function
PF3D7_0921500	11.8079	-0.866275	0.964808	-0.897872	0.369254	0.999863	conserved Plasmodium protein, unknown function
PF3D7_0913900	104.258	-0.866211	0.472433	-1.83351	0.0667268	0.999863	arginine--tRNA ligase, putative
PF3D7_0902900	0.79933	0.865832	2.24338	0.38595	0.699534	0.999863	conserved Plasmodium protein, unknown function
PF3D7_0618400	11.9798	-0.865618	0.775502	-1.1162	0.264335	0.999863	conserved Plasmodium membrane protein, unknown function
PF3D7_0312000	120.128	0.865176	0.513338	1.68539	0.0919128	0.999863	conserved Plasmodium protein, unknown function
PF3D7_1233050	35.0006	-0.862372	0.602463	-1.43141	0.152313	0.999863	NA
PF3D7_1338500	29.1105	-0.861637	0.676155	-1.27432	0.202551	0.999863	conserved Plasmodium protein, unknown function
PF3D7_0400300	3.60503	0.859453	1.04745	0.820521	0.411919	0.999863	rifin (RIF)
PF3D7_0729200	56.3331	0.855262	0.565374	1.51274	0.130346	0.999863	1-cys peroxiredoxin (AOP)
PF3D7_1300800	3.06683	0.850968	0.990235	0.85936	0.390142	0.999863	erythrocyte membrane protein 1-like (VAR-like)
PF3D7_0521200	38.7992	0.849439	0.449509	1.8897	0.0587977	0.999863	conserved Plasmodium protein, unknown function
PF3D7_0726800	20.4156	-0.849371	0.785	-1.082	0.279252	0.999863	dolichyl-diphosphooligosaccharide--protein glycosyltransferase subunit DAD1, putative (DAD1)
PF3D7_0809000	0.703367	-0.848144	3.2849	-0.258195	0.796257	0.999863	Plasmodium RNA of unknown function RUF6-10
PF3D7_1427700	31.6457	-0.848043	0.839253	-1.01047	0.312269	0.999863	conserved Plasmodium protein, unknown function
PF3D7_1140300	70.2949	-0.847895	0.497543	-1.70417	0.0883501	0.999863	P-loop containing nucleoside triphosphate hydrolase, putative
PF3D7_0400500	0.865371	0.847424	2.02977	0.417498	0.676314	0.999863	rifin (RIF)
PF3D7_1000200	17.9167	-0.845192	0.735352	-1.14937	0.250403	0.999863	rifin (RIF)
PF3D7_1370200	0.322229	0.844737	7.12665	0.118532	0.905646	0.999863	tRNA Glycine
PF3D7_0904700	34.9657	0.843341	0.619747	1.36078	0.173582	0.999863	bacterial histone-like protein (HU)
PF3D7_1424700	4.94038	-0.84077	0.938677	-0.895697	0.370415	0.999863	small nucleolar RNA snoR29
PF3D7_1475900	8.56384	0.83929	0.732804	1.14531	0.25208	0.999863	conserved Plasmodium protein, unknown function
PF3D7_1109200	27.6808	-0.837727	0.504225	-1.66141	0.0966303	0.999863	pre-mRNA splicing factor, putative
PF3D7_0901000	0.380661	0.834929	10.2439	0.0815047	0.935041	0.999863	rifin (RIF)
PF3D7_1341000	0.146775	0.834368	10.5193	0.0793179	0.93678	0.999863	tRNA Arginine
PF3D7_1369900	7.08192	0.833584	2.09263	0.398342	0.690378	0.999863	tRNA Tryptophan
PF3D7_1305100	128.086	-0.832553	0.469126	-1.77469	0.075949	0.999863	conserved Plasmodium protein, unknown function
PF3D7_0923100	14.7429	-0.831753	0.678214	-1.22639	0.220053	0.999863	OTU-like cysteine protease, putative
PF3D7_1229700	34.3455	-0.829686	0.663841	-1.24983	0.211363	0.999863	conserved Plasmodium protein, unknown function
PF3D7_1348700	16.3821	-0.827245	0.732313	-1.12963	0.258631	0.999863	WD repeat-containing protein 16, putative (WDR16)
PF3D7_1139600	22.0779	-0.826531	0.520118	-1.58912	0.112033	0.999863	conserved Plasmodium protein, unknown function
PF3D7_0213800	12.7588	-0.826383	0.690314	-1.19711	0.231263	0.999863	conserved Plasmodium protein, unknown function
PF3D7_0102000	6.88446	0.824902	1.25	0.659922	0.509304	0.999863	Plasmodium exported protein (PHISTa), unknown function, pseudogene
PF3D7_1425000	2.19003	0.824753	1.74859	0.471667	0.637165	0.999863	Plasmodium RNA of unknown function RUF4
PF3D7_1253400	33.4329	0.818657	0.598154	1.36864	0.171112	0.999863	acyl-CoA synthetase (ACS3)
PF3D7_0921100	58.6597	-0.812672	0.588015	-1.38206	0.166954	0.999863	conserved Plasmodium protein, unknown function
PF3D7_0811700	45.6321	-0.808982	0.589225	-1.37296	0.169765	0.999863	conserved Plasmodium protein, unknown function
PF3D7_0512450	6.03988	-0.805499	0.972118	-0.828603	0.407329	0.999863	NA
PF3D7_0816300	52.4596	-0.802082	0.474859	-1.6891	0.091201	0.999863	conserved Plasmodium protein, unknown function
PF3D7_1359800	32.8873	0.801701	0.670801	1.19514	0.232033	0.999863	ADP-ribosylation factor, putative
PF3D7_1420500	8.63628	-0.799908	0.677498	-1.18068	0.23773	0.999863	conserved Plasmodium membrane protein, unknown function
PF3D7_0727600	68.5676	-0.799726	0.628902	-1.27162	0.203507	0.999863	conserved Plasmodium protein, unknown function
PF3D7_1352600	15.9402	-0.799726	0.593646	-1.34714	0.177934	0.999863	protein kinase, putative
PF3D7_0319800	5.62615	-0.798038	1.02884	-0.775665	0.437947	0.999863	conserved Plasmodium protein, unknown function
PF3D7_0202900	24.1438	-0.796106	0.6478	-1.22894	0.219095	0.999863	palmitoyltransferase, putative (DHHC12)
PF3D7_1101100	0.522341	-0.792526	2.3682	-0.334654	0.737886	0.999863	rifin (RIF)
PF3D7_1242100	21.0273	-0.791931	0.741213	-1.06843	0.285329	0.999863	conserved Plasmodium protein, unknown function
PF3D7_1437600	25.5061	-0.790399	0.657334	-1.20243	0.229197	0.999863	conserved Plasmodium protein, unknown function
PF3D7_1413000	4.44682	-0.79007	1.23465	-0.639917	0.522227	0.999863	conserved Plasmodium protein, unknown function
PF3D7_0925400	124.602	0.788736	0.397726	1.98311	0.0473547	0.999863	protein phosphatase-beta
PF3D7_0814600	18.7065	0.785443	0.689828	1.13861	0.254867	0.999863	conserved Plasmodium protein, unknown function
PF3D7_0211100	79.2743	-0.784807	0.507303	-1.54702	0.121859	0.999863	conserved Plasmodium protein, unknown function
PF3D7_1453100	31.9955	-0.782291	0.633197	-1.23546	0.216659	0.999863	dynactin subunit 4, putative
PF3D7_0518400	6.24605	-0.782087	0.68604	-1.14	0.254285	0.999863	cyclin (CYC3)
PF3D7_1300300	34.5747	0.778776	0.607097	1.28279	0.199567	0.999863	erythrocyte membrane protein 1, PfEMP1 (VAR)
PF3D7_1462500	3.18701	-0.776448	1.18824	-0.653441	0.513472	0.999863	conserved Plasmodium protein, unknown function
PF3D7_1147100	2.27318	-0.773394	1.41553	-0.546364	0.584815	0.999863	dynein light chain, putative
PF3D7_0606300	11.7713	-0.773389	0.8058	-0.959777	0.337168	0.999863	conserved Plasmodium protein, unknown function
PF3D7_0732900	0.917798	-0.771615	2.0048	-0.384884	0.700323	0.999863	rifin (RIF)
PF3D7_1031100	39.0753	-0.771609	0.565461	-1.36457	0.172389	0.999863	conserved Plasmodium protein, unknown function
PF3D7_1438200	4.59505	0.770773	0.849225	0.907619	0.364079	0.999863	tRNA Selenocysteine
PF3D7_0200200	1.3747	0.767203	1.70558	0.449819	0.652841	0.999863	rifin (RIF)
PF3D7_1250100	10.3509	-0.765585	0.718631	-1.06534	0.286723	0.999863	osmiophilic body protein (G377)
PF3D7_1225000	73.0729	-0.764359	0.473259	-1.6151	0.106289	0.999863	conserved Plasmodium protein, unknown function
PF3D7_1143500	129.749	-0.764319	0.466359	-1.63891	0.101232	0.999863	conserved Plasmodium protein, unknown function
PF3D7_0207200	55.4166	0.761486	0.496512	1.53367	0.125111	0.999863	iron-sulfur assembly protein, putative (IscA1)
PF3D7_1456200	63.1835	-0.757771	0.566803	-1.33692	0.181248	0.999863	conserved Plasmodium protein, unknown function
PF3D7_1137900	8.63298	-0.75537	0.830612	-0.909413	0.363132	0.999863	conserved Plasmodium protein, unknown function
PF3D7_0405800	40.1663	-0.755083	0.702827	-1.07435	0.282665	0.999863	conserved Plasmodium protein, unknown function
PF3D7_1131600	27.7032	-0.754405	0.849763	-0.887782	0.374658	0.999863	conserved Plasmodium protein, unknown function
PF3D7_0711800	1.11108	-0.754164	1.83463	-0.41107	0.681021	0.999863	Plasmodium RNA of unknown function RUF6-2
PF3D7_1111600	20.3805	-0.751397	0.574896	-1.30701	0.191208	0.999863	endonuclease/exonuclease/phosphatase family protein, putative
PF3D7_0109850	86.8594	0.751043	0.46271	1.62314	0.104559	0.999863	NA
PF3D7_1461000	26.9024	-0.749394	0.659025	-1.13712	0.255486	0.999863	conserved Plasmodium protein, unknown function
PF3D7_0632400	4.77782	0.748813	1.06007	0.706383	0.47995	0.999863	rifin (RIF)
PF3D7_0207300	4.81255	0.74749	1.01715	0.734885	0.46241	0.999863	serine repeat antigen 8 (SERA8)
PF3D7_0114000	2669	0.747077	0.972289	0.768369	0.442268	0.999863	exported protein family 1 (EPF1)
PF3D7_1222900	93.2304	-0.745733	0.51192	-1.45674	0.145189	0.999863	conserved Plasmodium protein, unknown function
PF3D7_0532200	66.2752	0.744761	0.402069	1.85232	0.0639796	0.999863	Plasmodium exported protein (PHISTc), unknown function
PF3D7_1238900	362.925	-0.742547	0.49134	-1.51127	0.13072	0.999863	protein kinase 2 (PK2)
PF3D7_1243300	9.17547	0.741006	1.07138	0.691635	0.489167	0.999863	conserved Plasmodium protein, unknown function
PF3D7_1437100	46.2532	-0.740518	0.547134	-1.35345	0.175912	0.999863	conserved Plasmodium protein, unknown function
PF3D7_1341700	7.71994	-0.737973	0.769731	-0.958741	0.337689	0.999863	conserved Plasmodium protein, unknown function
PF3D7_0808000	40.8416	-0.737481	0.470117	-1.56872	0.116714	0.999863	conserved Plasmodium protein, unknown function
PF3D7_1021200	478.992	0.737417	0.330799	2.2292	0.0258005	0.999863	conserved Plasmodium protein, unknown function
PF3D7_1023100	33.3102	-0.734055	0.56601	-1.29689	0.194667	0.999863	dynein heavy chain, putative
PF3D7_1034100	2.86766	0.732742	1.31805	0.555931	0.578258	0.999863	conserved Plasmodium protein, unknown function
PF3D7_1218700	12.0568	-0.732474	0.608497	-1.20374	0.228689	0.999863	conserved Plasmodium protein, unknown function
PF3D7_1318700	58.0536	0.731712	0.572298	1.27855	0.201056	0.999863	conserved Plasmodium protein, unknown function
PF3D7_0922000	51.1393	-0.731584	0.489855	-1.49347	0.135314	0.999863	dynein intermediate chain, putative
PF3D7_0600500	3.86975	-0.727965	1.49625	-0.486527	0.626594	0.999863	rifin (RIF)
PF3D7_0513400	122.048	-0.727609	0.291609	-2.49515	0.0125903	0.999863	GTP-binding protein, putative
PF3D7_1444900	16.9777	0.727607	0.966365	0.752932	0.451491	0.999863	conserved Plasmodium protein, unknown function
PF3D7_0817100	101.574	-0.726675	0.399671	-1.81818	0.0690365	0.999863	GTPase, putative
PF3D7_0407600	14.0373	-0.725153	0.690379	-1.05037	0.293548	0.999863	conserved Plasmodium protein, unknown function
PF3D7_0624800	25.6042	-0.725016	0.668483	-1.08457	0.278113	0.999863	conserved Plasmodium protein, unknown function
PF3D7_0412200	46.8973	-0.723425	0.546388	-1.32401	0.185498	0.999863	conserved Plasmodium protein, unknown function
PF3D7_0321200	75.3775	-0.720889	0.391244	-1.84256	0.0653937	0.999863	UDP-N-acetylglucosamine--dolichyl-phosphate N-acetylglucosaminephosphotransferase, putative (ALG7)
PF3D7_0211300	36.6154	0.717334	0.41223	1.74013	0.0818365	0.999863	ubiquinol-cytochrome-c reductase complex assembly factor 1, putative
PF3D7_1421800	59.002	-0.715562	0.477236	-1.49939	0.133773	0.999863	conserved Plasmodium protein, unknown function
PF3D7_1141100	11.0413	-0.713173	0.881447	-0.809094	0.418461	0.999863	conserved Plasmodium protein, unknown function
PF3D7_1149300	1.61597	0.711571	1.57455	0.451921	0.651326	0.999863	serine/threonine protein kinase, FIKK family (FIKK11)
PF3D7_0509200	11.6785	-0.711415	0.647102	-1.09938	0.2716	0.999863	leucine-rich repeat protein (LRR2)
PF3D7_1312300	41.1951	-0.709933	0.548784	-1.29365	0.195787	0.999863	mitochondrial ribosomal protein S35 precursor, putative
PF3D7_0921400	15.0953	-0.709541	0.729187	-0.973058	0.330525	0.999863	NifU-like scaffold protein, putative (NifU)
PF3D7_0801600	16.8271	-0.706191	0.702388	-1.00541	0.314697	0.999863	conserved Plasmodium protein, unknown function
PF3D7_0702600	20.1283	0.706	0.689892	1.02335	0.306143	0.999863	chitinase precursor fragment, truncated
PF3D7_0935400	24.4175	0.705042	0.778025	0.906195	0.364833	0.999863	gametocyte development protein 1 (GDV1)
PF3D7_1012800	52.5834	-0.702922	0.538462	-1.30543	0.191748	0.999863	conserved Plasmodium protein, unknown function
PF3D7_1210700	109.44	-0.702788	0.385595	-1.82261	0.0683629	0.999863	conserved Plasmodium protein, unknown function
PF3D7_0825800	23.4627	-0.70158	0.772837	-0.907798	0.363985	0.999863	conserved Plasmodium protein, unknown function
PF3D7_1139700	162.9	0.699375	0.421772	1.65818	0.0972807	0.999863	adrenodoxin reductase, putative
PF3D7_1019200	7.59105	-0.698527	0.93251	-0.749082	0.453808	0.999863	conserved Plasmodium protein, unknown function
PF3D7_1364100	432.158	0.698419	0.450438	1.55053	0.121014	0.999863	6-cysteine protein (P92)
PF3D7_1409800	118.643	-0.697856	0.441677	-1.58001	0.114104	0.999863	CUGBP Elav-like family member 2, putative (CELF2)
PF3D7_1314400	16.61	-0.697675	0.67851	-1.02825	0.303834	0.999863	conserved Plasmodium protein, unknown function
PF3D7_1300400	8.27076	0.697303	1.32409	0.526629	0.598451	0.999863	rifin (RIF)
PF3D7_0501700	4.37738	0.697147	0.888933	0.784251	0.432893	0.999863	anaphase promoting complex subunit, putative
PF3D7_0825600	52.2084	0.695712	0.456268	1.52479	0.127312	0.999863	cytochrome c oxidase assembly protein, putative
PF3D7_0309900	135.401	-0.695544	0.437352	-1.59035	0.111755	0.999863	conserved Plasmodium protein, unknown function
PF3D7_1025200	57.9675	-0.692807	0.464737	-1.49075	0.136027	0.999863	conserved Plasmodium protein, unknown function
PF3D7_1369800	4.41975	-0.692279	1.39652	-0.495718	0.620093	0.999863	tRNA Arginine
PF3D7_0425300	0.633236	-0.692136	10.5293	-0.0657342	0.947589	0.999863	Plasmodium exported protein (PHISTa), unknown function, pseudogene
PF3D7_0625600	23.9973	-0.692015	0.499029	-1.38672	0.165526	0.999863	poly(A) polymerase PAP, putative
PF3D7_1252000	0.237172	-0.691935	10.5293	-0.0657151	0.947605	0.999863	tRNA Glutamic acid
PF3D7_1373300	0.139009	-0.691935	10.5293	-0.0657151	0.947605	0.999863	rifin (RIF)
PF3D7_0115150	0.205383	-0.691929	10.5293	-0.0657145	0.947605	0.999863	NA
PF3D7_0506600	0.151252	-0.6919	10.5293	-0.0657117	0.947607	0.999863	histone deacetylase, putative, pseudogene
PF3D7_0510600	0.119609	-0.691894	10.5293	-0.0657112	0.947608	0.999863	tRNA Leucine
PF3D7_0114600	0.161915	-0.691861	10.4884	-0.0659645	0.947406	0.999863	stevor, pseudogene
PF3D7_0808800	0.427312	-0.691857	10.416	-0.0664227	0.947041	0.999863	rifin (RIF)
PF3D7_1253500	0.092873	-0.691857	10.5293	-0.0657077	0.947611	0.999863	Plasmodium exported protein, unknown function
PF3D7_0114400	0.0848789	-0.691851	10.5293	-0.0657071	0.947611	0.999863	erythrocyte membrane protein 1 (PfEMP1), exon 2, pseudogene (VAR)
PF3D7_1254100	0.0175096	-0.691851	10.5293	-0.0657071	0.947611	0.999863	stevor
PF3D7_0712500	0.14082	-0.691851	10.5293	-0.0657071	0.947611	0.999863	rifin, pseudogene (RIF)
PF3D7_0700400	0.113882	-0.69184	10.5293	-0.065706	0.947612	0.999863	stevor
PF3D7_0632100	0.133313	-0.691796	10.5293	-0.0657019	0.947615	0.999863	rifin (RIF)
PF3D7_0529600	0.182399	-0.691796	10.5293	-0.0657019	0.947615	0.999863	tRNA Arginine
PF3D7_0100800	0.127192	-0.691796	10.5293	-0.0657019	0.947615	0.999863	rifin (RIF)
PF3D7_0712200	0.0953883	-0.691796	10.5293	-0.0657019	0.947615	0.999863	rifin, pseudogene (RIF)
PF3D7_0833150	0.026584	-0.691796	10.5293	-0.0657019	0.947615	0.999863	NA
PF3D7_API04200	0.0137751	-0.691796	10.5293	-0.0657019	0.947615	0.999863	NA
PF3D7_0100500	0.0193615	-0.691796	10.5293	-0.0657019	0.947615	0.999863	erythrocyte membrane protein 1 (PfEMP1), exon 1, pseudogene
PF3D7_API01800	0.0245381	-0.691796	10.5293	-0.0657019	0.947615	0.999863	NA
PF3D7_1479100	0.0317275	-0.691795	10.5293	-0.0657018	0.947615	0.999863	Plasmodium exported protein, unknown function
PF3D7_API04300	0.0100096	-0.691795	10.5293	-0.0657018	0.947615	0.999863	NA
PF3D7_0700700	0.0126273	-0.691795	10.5293	-0.0657018	0.947615	0.999863	stevor, pseudogene
PF3D7_0114700	0.0397038	-0.691795	10.5293	-0.0657018	0.947615	0.999863	rifin (RIF)
PF3D7_0201100	0.0196092	-0.691795	10.5293	-0.0657018	0.947615	0.999863	Plasmodium exported protein, unknown function, fragment
PF3D7_0115500	0.017439	-0.691795	10.5293	-0.0657018	0.947615	0.999863	erythrocyte membrane protein 1 (PfEMP1), pseudogene
PF3D7_0901600	0.0325032	-0.691795	10.5293	-0.0657018	0.947615	0.999863	stevor
PF3D7_1253600	0.0314978	-0.691795	10.5293	-0.0657018	0.947615	0.999863	rifin, pseudogene (RIF)
PF3D7_1255000	0.00980462	-0.691795	10.5293	-0.0657018	0.947615	0.999863	rifin (RIF)
PF3D7_0901200	0.0119206	-0.691795	10.5293	-0.0657018	0.947615	0.999863	Plasmodium exported protein, unknown function, fragment
PF3D7_1254800	0.00513344	-0.691795	10.5293	-0.0657018	0.947615	0.999863	rifin (RIF)
PF3D7_0300300	0.0172631	-0.691795	10.5293	-0.0657018	0.947615	0.999863	erythrocyte membrane protein 1 (PfEMP1), exon 2, pseudogene (VAR)
PF3D7_API02700	0.0342807	-0.691795	10.5293	-0.0657018	0.947615	0.999863	NA
PF3D7_0412600	0.0928873	-0.691795	10.5293	-0.0657018	0.947615	0.999863	rifin, pseudogene (RIF)
PF3D7_1150100	0.0236353	-0.691794	10.5293	-0.0657017	0.947615	0.999863	rifin, pseudogene (RIF)
PF3D7_0425000	0.0196361	-0.691794	10.5293	-0.0657017	0.947615	0.999863	Plasmodium exported protein, unknown function, pseudogene
PF3D7_MIT00200	0.0248227	-0.691794	10.5293	-0.0657017	0.947615	0.999863	NA
PF3D7_1478200	0.0199438	-0.691794	10.5293	-0.0657017	0.947615	0.999863	Plasmodium exported protein, unknown function, pseudogene
PF3D7_1101900	0.0276336	-0.691794	10.5293	-0.0657017	0.947615	0.999863	erythrocyte membrane protein 1 (PfEMP1), truncated, pseudogene
PF3D7_0114200	0.00481171	-0.691794	10.5293	-0.0657017	0.947615	0.999863	exported protein family 3 (EPF3)
PF3D7_1254700	0.00842256	-0.691794	10.5293	-0.0657017	0.947615	0.999863	rifin (RIF)
PF3D7_API02300	0.0116775	-0.691794	10.5293	-0.0657017	0.947615	0.999863	NA
PF3D7_MIT01900	0.0080751	-0.691794	10.5293	-0.0657017	0.947615	0.999863	NA
PF3D7_API01500	0.0221234	-0.691794	10.5293	-0.0657017	0.947615	0.999863	NA
PF3D7_0411500	0.0786397	-0.691794	10.5293	-0.0657017	0.947615	0.999863	tRNA Alanine
PF3D7_0632250	0.00962343	-0.691794	10.5293	-0.0657017	0.947615	0.999863	NA
PF3D7_0500200	0.050229	-0.691794	10.5293	-0.0657017	0.947615	0.999863	erythrocyte membrane protein 1 (PfEMP1), pseudogene
PF3D7_API03000	0.0120339	-0.691794	10.5293	-0.0657017	0.947615	0.999863	NA
PF3D7_1000900	0.0467765	-0.691794	10.5293	-0.0657017	0.947615	0.999863	erythrocyte membrane protein 1 (PfEMP1), truncated
PF3D7_1150200	0.0820701	-0.691794	10.5293	-0.0657017	0.947615	0.999863	rifin (RIF)
PF3D7_0732300	0.134824	-0.691794	10.5293	-0.0657017	0.947615	0.999863	rifin (RIF)
PF3D7_1301100	0.043844	-0.691794	10.5293	-0.0657017	0.947615	0.999863	Plasmodium exported protein (PHISTa), unknown function, pseudogene
PF3D7_0222500	0.190372	-0.691794	10.5293	-0.0657017	0.947615	0.999863	rifin (RIF)
PF3D7_0711900	0.0865845	-0.691794	10.5293	-0.0657017	0.947615	0.999863	rifin, pseudogene (RIF)
PF3D7_0901100	0.0744769	-0.691794	10.5293	-0.0657017	0.947615	0.999863	rifin (RIF)
PF3D7_1301000	0.1047	-0.691794	10.5293	-0.0657017	0.947615	0.999863	rifin, pseudogene (RIF)
PF3D7_0900700	0.152872	-0.691791	10.5293	-0.0657014	0.947616	0.999863	rifin (RIF)
PF3D7_0401200	0.0928954	-0.691791	10.5293	-0.0657014	0.947616	0.999863	rifin (RIF)
PF3D7_API03600	0.0674456	-0.691791	10.5293	-0.0657014	0.947616	0.999863	NA
PF3D7_1372800	0.187962	-0.691791	10.5293	-0.0657014	0.947616	0.999863	stevor
PF3D7_1240700	0.232941	-0.691791	10.5293	-0.0657014	0.947616	0.999863	rifin, pseudogene (RIF)
PF3D7_0421600	0.0985135	-0.691791	10.5293	-0.0657014	0.947616	0.999863	erythrocyte membrane protein 1 (PfEMP1)-like pseudogene (VAR)
PF3D7_API04400	0.0521031	-0.691791	10.5293	-0.0657014	0.947616	0.999863	NA
PF3D7_0410200	0.148542	-0.691791	10.5293	-0.0657014	0.947616	0.999863	tRNA Isoleucine
PF3D7_1040700	0.172817	-0.691791	10.5293	-0.0657014	0.947616	0.999863	rifin (RIF)
PF3D7_0300700	0.0713145	-0.691791	10.5293	-0.0657014	0.947616	0.999863	rifin (RIF)
PF3D7_0200800	0.101089	-0.691791	10.5293	-0.0657014	0.947616	0.999863	erythrocyte membrane protein 1 (PfEMP1), exon 2, pseudogene
PF3D7_1372900	0.0908142	-0.691791	10.5293	-0.0657014	0.947616	0.999863	erythrocyte membrane protein 1 (PfEMP1), exon 2, pseudogene (VAR)
PF3D7_0632300	0.118086	-0.691791	10.5293	-0.0657014	0.947616	0.999863	rifin (RIF)
PF3D7_1371200	0.0738938	-0.691791	10.5293	-0.0657014	0.947616	0.999863	5.8S ribosomal RNA
PF3D7_0527700	0.0630259	-0.691791	10.5293	-0.0657014	0.947616	0.999863	tRNA Glutamic acid
PF3D7_0707100	0.0555294	-0.691791	10.5293	-0.0657014	0.947616	0.999863	tRNA Lysine
PF3D7_MIT00100	0.0522563	-0.691791	10.5293	-0.0657014	0.947616	0.999863	NA
PF3D7_0201300	0.0859254	-0.691791	10.5293	-0.0657014	0.947616	0.999863	stevor
PF3D7_MIT00800	0.0514091	-0.691791	10.5293	-0.0657014	0.947616	0.999863	NA
PF3D7_0401000	0.112765	-0.691791	10.5293	-0.0657014	0.947616	0.999863	rifin (RIF)
PF3D7_0223200	0.0454604	-0.691791	10.5293	-0.0657014	0.947616	0.999863	rifin (RIF)
PF3D7_1400900	0.116921	-0.691791	10.5293	-0.0657014	0.947616	0.999863	Plasmodium exported protein (PHISTa), unknown function, pseudogene
PF3D7_0222900	0.148066	-0.69178	10.5293	-0.0657003	0.947616	0.999863	erythrocyte membrane protein 1 (PfEMP1), exon 2, pseudogene (VAR)
PF3D7_1478700	0.0985888	-0.691745	10.5293	-0.0656971	0.947619	0.999863	Plasmodium exported protein, unknown function, pseudogene
PF3D7_1479400	0.257963	-0.691577	10.2602	-0.067404	0.94626	0.999863	rifin (RIF)
PF3D7_1234400	7.32349	-0.69156	0.769394	-0.898837	0.368739	0.999863	aspartyl protease, putative
PF3D7_0304200	404.084	-0.691351	0.511875	-1.35063	0.176815	0.999863	EH (Eps15 homology) protein (PAST1)
PF3D7_1040800	0.204752	-0.691154	9.79453	-0.0705653	0.943744	0.999863	rifin (RIF)
PF3D7_1426500	24.546	-0.691051	0.798277	-0.865678	0.386667	0.999863	ABC transporter G family member 2 (ABCG2)
PF3D7_1400800	0.257349	-0.690471	9.16786	-0.0753143	0.939965	0.999863	rifin (RIF)
PF3D7_0700600	0.261902	-0.690382	9.09454	-0.0759117	0.939489	0.999863	Plasmodium exported protein, unknown function, pseudogene
PF3D7_0201200	0.19585	-0.690213	8.9557	-0.0770697	0.938568	0.999863	rifin (RIF)
PF3D7_1337600	0.238957	-0.689747	8.56663	-0.0805155	0.935827	0.999863	tRNA Serine
PF3D7_0527800	0.170216	-0.689465	8.42848	-0.0818018	0.934804	0.999863	tRNA Leucine
PF3D7_0401400	0.185861	-0.689064	8.18026	-0.084235	0.93287	0.999863	rifin (RIF)
PF3D7_MIT02600	0.209952	-0.688848	8.06064	-0.0854582	0.931897	0.999863	NA
PF3D7_0421400	0.203479	-0.688743	7.99363	-0.0861614	0.931338	0.999863	Plasmodium RNA of unknown function RUF6-5
PF3D7_0727100	99.7124	0.688356	0.360489	1.90951	0.0561967	0.999863	conserved Plasmodium protein, unknown function
PF3D7_0510700	2.67678	0.688285	1.30099	0.529049	0.596771	0.999863	conserved Plasmodium protein, unknown function
PF3D7_0417900	34.4737	-0.688208	0.500184	-1.37591	0.16885	0.999863	conserved Plasmodium protein, unknown function
PF3D7_0221100	0.164307	-0.688108	7.65605	-0.0898776	0.928384	0.999863	Plasmodium exported protein, unknown function, pseudogene
PF3D7_1130310	5.08571	-0.687932	0.991176	-0.694056	0.487647	0.999863	small nucleolar RNA snoR14a
PF3D7_0413200	0.266071	-0.687908	7.56973	-0.0908762	0.927591	0.999863	rifin (RIF)
PF3D7_1148620	0.215722	-0.687227	7.2437	-0.0948725	0.924416	0.999863	NA
PF3D7_1363700	184.456	-0.68715	0.307995	-2.23105	0.0256781	0.999863	conserved Plasmodium protein, unknown function
PF3D7_MIT01200	0.224835	-0.687108	7.2003	-0.0954276	0.923975	0.999863	NA
PF3D7_1255100	0.153132	-0.686944	7.1437	-0.0961608	0.923393	0.999863	rifin (RIF)
PF3D7_0933400	46.9959	-0.686911	0.605146	-1.13512	0.256327	0.999863	conserved Plasmodium protein, unknown function
PF3D7_0631800	0.249387	-0.686458	6.97051	-0.0984804	0.921551	0.999863	rifin (RIF)
PF3D7_0101700	0.22961	-0.685104	6.52105	-0.10506	0.916328	0.999863	erythrocyte membrane protein 1 (PfEMP1), exon 2, pseudogene (VAR)
PF3D7_1321000	4.78923	-0.684921	0.824637	-0.830573	0.406215	0.999863	conserved Plasmodium protein, unknown function
PF3D7_0528900	35.3436	-0.684575	0.493307	-1.38773	0.16522	0.999863	conserved Plasmodium protein, unknown function
PF3D7_0937100	13.1923	-0.684131	1.05314	-0.649609	0.515945	0.999863	Plasmodium exported protein, unknown function
PF3D7_1100600	0.405724	-0.684088	6.23531	-0.109712	0.912638	0.999863	Plasmodium exported protein (PHISTa), unknown function, pseudogene
PF3D7_0301000	6.38429	0.683913	0.834915	0.819141	0.412706	0.999863	acyl-CoA synthetase (ACS2)
PF3D7_0714700	0.315374	-0.683839	6.16972	-0.110838	0.911745	0.999863	tRNA Asparagine
PF3D7_MIT03500	0.221166	-0.683655	6.12413	-0.111633	0.911114	0.999863	NA
PF3D7_0107600	51.943	-0.683397	0.558158	-1.22438	0.22081	0.999863	serine/threonine protein kinase, putative
PF3D7_1368000	17.7322	0.682991	0.756251	0.903126	0.366459	0.999863	conserved Plasmodium protein, unknown function
PF3D7_0602300	3.84854	0.682566	1.21244	0.562968	0.573457	0.999863	liver merozoite formation protein, putative (PALM)
PF3D7_1131900	11.2123	0.681815	0.674226	1.01126	0.311894	0.999863	conserved Plasmodium protein, unknown function
PF3D7_0832100	4.89521	-0.681067	1.15779	-0.58825	0.556364	0.999863	rifin, pseudogene (RIF)
PF3D7_0901400	0.402313	-0.679655	5.31476	-0.127881	0.898243	0.999863	rifin (RIF)
PF3D7_1305500	87.3524	-0.679029	0.429565	-1.58074	0.113938	0.999863	mitogen-activated protein kinase phosphatase 1, putative (MKP1)
PF3D7_0200400	0.263507	-0.678464	5.12924	-0.132274	0.894768	0.999863	stevor
PF3D7_1479700	0.403697	-0.678259	5.09869	-0.133026	0.894173	0.999863	rifin (RIF)
PF3D7_0315000	37.4617	0.67817	0.574237	1.18099	0.237605	0.999863	zinc finger protein, putative
PF3D7_0302400	0.379021	-0.678155	5.08289	-0.133419	0.893862	0.999863	unspecified product
PF3D7_0112500	0.341282	-0.677341	4.96475	-0.13643	0.891481	0.999863	5.8S ribosomal RNA
PF3D7_1418400	0.462211	-0.676967	4.9198	-0.1376	0.890556	0.999863	tRNA Proline
PF3D7_1138300	36.0375	0.676592	0.523702	1.29194	0.196378	0.999863	conserved Plasmodium membrane protein, unknown function
PF3D7_0400700	0.336313	-0.675159	4.69804	-0.143711	0.885729	0.999863	rifin (RIF)
PF3D7_1314800	6.4804	-0.674709	0.737243	-0.915179	0.360098	0.999863	ubiquitin-like protein, putative
PF3D7_1436800	43.7348	-0.674462	0.567096	-1.18933	0.234311	0.999863	ATP-dependent Clp protease proteolytic subunit (ClpR)
PF3D7_0114800	0.458939	-0.673536	4.52155	-0.148961	0.881584	0.999863	Plasmodium exported protein (hyp7), unknown function
PF3D7_1036300	53.1862	0.673275	0.597494	1.12683	0.259814	0.999863	merozoite surface protein (DBLMSP2)
PF3D7_1004500	208.407	0.67281	0.464471	1.44855	0.147463	0.999863	conserved Plasmodium protein, unknown function
PF3D7_0401500	0.324895	-0.67195	4.36624	-0.153897	0.877691	0.999863	stevor, pseudogene
PF3D7_1325600	59.6062	-0.671491	0.505787	-1.32762	0.184305	0.999863	mitochondrial fission 1 protein, putative (FIS1)
PF3D7_1036600	88.2849	0.670681	0.446522	1.50201	0.133094	0.999863	NA
PF3D7_MIT03400	0.427827	-0.669967	4.19075	-0.159868	0.872985	0.999863	NA
PF3D7_1137600	5.14209	-0.669705	0.928481	-0.721291	0.47073	0.999863	conserved Plasmodium protein, unknown function
PF3D7_1479900	0.502188	-0.669355	4.14184	-0.161608	0.871615	0.999863	stevor
PF3D7_0706800	0.325175	-0.667977	4.03461	-0.165562	0.868502	0.999863	tRNA Threonine
PF3D7_1254200	0.226629	-0.667775	4.02137	-0.166057	0.868112	0.999863	rifin (RIF)
PF3D7_0400800	0.401612	-0.666406	3.92423	-0.169818	0.865153	0.999863	stevor
PF3D7_1367200	13.4654	-0.665644	0.801294	-0.830712	0.406136	0.999863	conserved Plasmodium protein, unknown function
PF3D7_1213500	5.04779	0.665469	0.780972	0.852103	0.394157	0.999863	integral membrane protein GPR180, putative
PF3D7_0413300	0.31568	-0.665225	3.84553	-0.172987	0.862662	0.999863	rifin (RIF)
PF3D7_1249700	46.1353	-0.664162	0.514826	-1.29007	0.197026	0.999863	conserved Plasmodium protein, unknown function
PF3D7_0620400	206.727	0.664156	0.440859	1.5065	0.131938	0.999863	merozoite surface protein 10 (MSP10)
PF3D7_0221400	0.559929	-0.662998	3.70848	-0.178779	0.858111	0.999863	stevor
PF3D7_0219000	3.45091	-0.661924	0.982003	-0.674055	0.500277	0.999863	small nucleolar RNA snoR01
PF3D7_1220700	15.5543	0.66164	0.664795	0.995254	0.319613	0.999863	conserved Plasmodium protein, unknown function
PF3D7_0410100	6.35229	0.661081	1.15542	0.572157	0.567216	0.999863	tRNA Serine
PF3D7_0401300	0.77033	-0.660878	3.59007	-0.184085	0.853947	0.999863	rifin (RIF)
PF3D7_1100700	0.796157	-0.660601	3.57542	-0.184762	0.853416	0.999863	stevor, pseudogene
PF3D7_0702800	1.57644	-0.660521	3.56868	-0.185088	0.85316	0.999863	tRNA Tyrosine
PF3D7_1478400	0.579384	-0.660418	3.56509	-0.185246	0.853036	0.999863	Plasmodium exported protein, unknown function, pseudogene
PF3D7_0626840	7.11616	-0.658439	0.962702	-0.683948	0.494008	0.999863	small nucleolar RNA snoR35
PF3D7_1400300	0.656698	-0.658288	3.4589	-0.190317	0.849061	0.999863	rifin (RIF)
PF3D7_1000300	0.556183	-0.658095	3.44968	-0.19077	0.848706	0.999863	rifin (RIF)
PF3D7_0900900	0.467376	-0.657364	3.41522	-0.192481	0.847366	0.999863	stevor
PF3D7_0610400	3681.06	-0.655807	0.471718	-1.39025	0.164453	0.999863	histone H3 (H3)
PF3D7_0900350	1.68496	-0.654391	1.85592	-0.352596	0.724391	0.999863	NA
PF3D7_1220500	85.5981	-0.652709	0.449208	-1.45302	0.146217	0.999863	ribosome biogenesis protein TSR3, putative (TSR3)
PF3D7_0929500	1.24573	-0.651985	1.46329	-0.44556	0.655915	0.999863	conserved protein, unknown function
PF3D7_MIT00400	0.671739	-0.651953	3.18683	-0.204577	0.837902	0.999863	NA
PF3D7_1040900	1.00969	-0.651781	3.18041	-0.204937	0.837622	0.999863	rifin (RIF)
PF3D7_0425900	2.15208	0.650885	1.33856	0.486259	0.626784	0.999863	rifin (RIF)
PF3D7_1339700	658.389	0.650815	0.351965	1.84909	0.0644447	0.999863	conserved Plasmodium protein, unknown function
PF3D7_0706700	13.4043	-0.649777	0.571016	-1.13793	0.255149	0.999863	DNA mismatch repair protein MSH2, putative (MSH2-2)
PF3D7_1424500	14.2719	-0.648907	0.650393	-0.997715	0.318418	0.999863	small nucleolar RNA snoR27
PF3D7_0728700	86.9426	-0.647791	0.418722	-1.54707	0.121847	0.999863	alpha/beta hydrolase, putative
PF3D7_1026900	31.6459	0.647763	0.436212	1.48497	0.137551	0.999863	biotin--acetyl-CoA-carboxylase, putative
PF3D7_1405200	40.3527	-0.647721	0.613489	-1.0558	0.291061	0.999863	trafficking protein particle complex subunit 1, putative (BET5)
PF3D7_1216700	12.1598	-0.646275	0.745265	-0.867174	0.385846	0.999863	perforin-like protein 2 (PLP2)
PF3D7_0300900	119.736	0.643991	0.843352	0.763608	0.445101	0.999863	stevor-like
PF3D7_0601400	0.800847	-0.643299	2.89551	-0.222172	0.82418	0.999863	erythrocyte membrane protein 1 (PfEMP1), pseudogene (VAR)
PF3D7_1319700	126.21	-0.64202	0.445663	-1.4406	0.149699	0.999863	protein phosphatase PP2A regulatory subunit A, putative
PF3D7_0721500	54.386	-0.641553	0.473088	-1.3561	0.175068	0.999863	conserved Plasmodium membrane protein, unknown function
PF3D7_1245000	19.7786	-0.64149	0.660655	-0.97099	0.331553	0.999863	conserved Plasmodium protein, unknown function
PF3D7_1236100	644.391	-0.640991	0.359039	-1.7853	0.0742127	0.999863	clustered-asparagine-rich protein
PF3D7_0419400	322.008	0.640587	0.345195	1.85572	0.0634929	0.999863	conserved Plasmodium protein, unknown function
PF3D7_1039400	0.754433	-0.640234	2.80827	-0.227981	0.819661	0.999863	erythrocyte membrane protein 1 (PfEMP1), pseudogene
PF3D7_1100400	0.729581	-0.64015	2.80585	-0.228148	0.819531	0.999863	rifin (RIF)
PF3D7_1144200	129.865	-0.638171	0.586751	-1.08763	0.276757	0.999863	conserved Plasmodium protein, unknown function
PF3D7_0525300	63.1399	0.637552	0.629389	1.01297	0.311075	0.999863	conserved Plasmodium protein, unknown function
PF3D7_1129300	406.495	0.635977	0.430027	1.47892	0.139161	0.999863	conserved Plasmodium protein, unknown function
PF3D7_1345300	49.5436	-0.634173	0.549502	-1.15409	0.248464	0.999863	conserved Plasmodium protein, unknown function
PF3D7_1022300	55.9811	-0.632354	0.524088	-1.20658	0.227594	0.999863	ZIP domain-containing protein, putative (ZIPCO)
PF3D7_0925000	103.296	0.631812	0.740339	0.853409	0.393432	0.999863	conserved Plasmodium protein, unknown function
PF3D7_1366000	87.9305	-0.630044	0.452664	-1.39186	0.163966	0.999863	conserved Plasmodium protein, unknown function
PF3D7_1000400	0.821526	-0.629027	2.14144	-0.29374	0.768956	0.999863	rifin (RIF)
PF3D7_1318500	13.8501	-0.628905	0.721526	-0.871631	0.38341	0.999863	conserved Plasmodium protein, unknown function
PF3D7_0511400	32.131	0.628459	0.434792	1.44542	0.148339	0.999863	conserved Plasmodium protein, unknown function
PF3D7_1208200	22.2133	-0.627873	0.496094	-1.26563	0.205644	0.999863	cysteine repeat modular protein 3 (CRMP3)
PF3D7_1339800	46.4437	-0.626745	0.587649	-1.06653	0.286185	0.999863	mitotic-spindle organizing protein 1, putative
PF3D7_1418700	11.9156	-0.626224	0.646498	-0.96864	0.332725	0.999863	5S ribosomal RNA
PF3D7_0519000	94.0133	-0.625995	0.406614	-1.53953	0.123675	0.999863	histone RNA hairpin-binding protein, putative (SLBP)
PF3D7_1007100	5.24564	0.62527	0.911966	0.685628	0.492947	0.999863	conserved Plasmodium protein, unknown function
PF3D7_0402600	0.7789	-0.624611	2.45065	-0.254876	0.798819	0.999863	stevor
PF3D7_1438300	0.771694	-0.624375	2.4461	-0.255253	0.798527	0.999863	tRNA Methionine
PF3D7_1040500	1.0646	-0.623841	2.43591	-0.256101	0.797872	0.999863	rifin (RIF)
PF3D7_1221500	101.23	-0.623272	0.466696	-1.3355	0.181714	0.999863	conserved Plasmodium protein, unknown function
PF3D7_0718800	2.72492	-0.62307	1.16415	-0.535214	0.592502	0.999863	conserved Plasmodium protein, unknown function
PF3D7_1413200	124.544	0.622965	0.726927	0.856984	0.391454	0.999863	conserved Plasmodium protein, unknown function
PF3D7_0603700	79.8485	-0.622221	0.449768	-1.38343	0.166534	0.999863	phenylalanine--tRNA ligase (mFRS)
PF3D7_0212000	70.0652	0.621423	0.454753	1.36651	0.17178	0.999863	GDP-fructose:GMP antiporter, putative
PF3D7_0832500	2.07145	-0.621044	2.38419	-0.260484	0.79449	0.999863	rifin (RIF)
PF3D7_1039700	1.69567	-0.621008	2.38355	-0.260539	0.794448	0.999863	Pfmc-2TM Maurer's cleft two transmembrane protein (MC-2TM)
PF3D7_MIT03900	0.64499	-0.620784	2.37945	-0.260895	0.794174	0.999863	NA
PF3D7_1032600	51.9302	0.620391	0.489403	1.26765	0.204923	0.999863	conserved protein, unknown function
PF3D7_0832300	1.31766	-0.618961	2.3474	-0.26368	0.792027	0.999863	Plasmodium exported protein (PHISTa-like), unknown function
PF3D7_0930900	40.9267	0.618191	0.452943	1.36483	0.172306	0.999863	NifU-like protein, putative (IscU2)
PF3D7_0203100	423.153	0.617881	0.299106	2.06576	0.0388513	0.999863	protein kinase, putative
PF3D7_1424200	5.96326	-0.617731	1.072	-0.576243	0.564451	0.999863	small nucleolar RNA snoR25
PF3D7_1207500	68.8901	-0.616222	0.441029	-1.39724	0.162342	0.999863	RNA-binding protein, putative
PF3D7_0632000	1.42161	-0.615862	2.2951	-0.268338	0.788439	0.999863	rifin (RIF)
PF3D7_1117600	138.853	-0.61334	0.403975	-1.51826	0.128948	0.999863	NA
PF3D7_1322900	43.4061	-0.613127	0.699745	-0.876214	0.380914	0.999863	conserved Plasmodium protein, unknown function
PF3D7_1436400	52.9084	-0.611812	0.521976	-1.17211	0.241154	0.999863	conserved Plasmodium protein, unknown function
PF3D7_0901800	119.334	0.611734	0.594875	1.02834	0.30379	0.999863	Plasmodium exported protein, unknown function
PF3D7_1300600	1.79736	-0.611257	2.22226	-0.275061	0.78327	0.999863	rifin (RIF)
PF3D7_0201400	1.7518	-0.610192	2.20623	-0.276577	0.782105	0.999863	Plasmodium exported protein (hyp10), unknown function
PF3D7_1367900	4.92879	-0.609956	1.08868	-0.560272	0.575294	0.999863	conserved Plasmodium protein, unknown function
PF3D7_MIT03700	4.13327	-0.609566	1.12248	-0.543053	0.587093	0.999863	NA
PF3D7_0620900	0.656796	-0.609322	2.19332	-0.277808	0.781159	0.999863	tRNA Leucine
PF3D7_0830000	0.725484	-0.609178	2.19116	-0.278016	0.781	0.999863	5.8S ribosomal RNA
PF3D7_0818300	13.7661	-0.60807	0.75166	-0.80897	0.418533	0.999863	dynactin subunit 6, putative
PF3D7_0728400	55.6229	-0.607308	0.525977	-1.15463	0.248242	0.999863	NA
PF3D7_1308100	127.938	-0.607252	0.358581	-1.69348	0.0903633	0.999863	CCAAT-binding transcription factor, putative
PF3D7_0529300	38.7492	0.607238	0.556798	1.09059	0.275453	0.999863	apicoplast TIC22 protein (TIC22)
PF3D7_0411700	0.876961	-0.606516	1.90669	-0.318099	0.75041	0.999863	conserved Plasmodium protein, unknown function
PF3D7_1014900	809.431	0.604868	0.460586	1.31326	0.189096	0.999863	conserved Plasmodium protein, unknown function
PF3D7_0514500	16.6871	-0.604334	0.764112	-0.790897	0.429004	0.999863	conserved Plasmodium membrane protein, unknown function
PF3D7_0730600	1.14263	-0.604118	2.11953	-0.285025	0.775625	0.999863	tRNA Valine
PF3D7_1214000	114.973	-0.603655	0.366684	-1.64625	0.0997114	0.999863	conserved Plasmodium protein, unknown function
PF3D7_1322600	99.9145	0.602872	0.513635	1.17374	0.2405	0.999863	conserved Plasmodium protein, unknown function
PF3D7_1327500	50.6069	0.6028	0.62405	0.965949	0.33407	0.999863	conserved Plasmodium protein, unknown function
PF3D7_0313600	395.285	0.60224	0.545713	1.10359	0.269773	0.999863	conserved Plasmodium protein, unknown function
PF3D7_0713100	1.3089	-0.601979	2.09082	-0.287916	0.773411	0.999863	Pfmc-2TM Maurer's cleft two transmembrane protein (MC-2TM)
PF3D7_1001300	28.0696	0.601921	0.823903	0.730572	0.46504	0.999863	Plasmodium exported protein (PHISTa), unknown function
PF3D7_0302700	106.741	0.601748	0.389231	1.54599	0.122107	0.999863	CDGSH iron-sulfur domain-containing protein, putative
PF3D7_0732500	2.17073	-0.600863	2.07624	-0.289399	0.772276	0.999863	rifin (RIF)
PF3D7_0915800	27.7756	0.600574	0.587812	1.02171	0.306917	0.999863	glycolipid transfer protein, putative (GLTP)
PF3D7_0718000	39.6833	-0.600001	0.564505	-1.06288	0.287836	0.999863	dynein heavy chain, putative
PF3D7_0616400	137.274	-0.599995	0.32932	-1.82192	0.0684667	0.999863	conserved Plasmodium protein, unknown function
PF3D7_1233700	89.0715	0.599163	0.360576	1.66168	0.096576	0.999863	homocysteine S-methyltransferase, putative
PF3D7_1254300	1.75418	-0.598728	2.04887	-0.292223	0.770116	0.999863	stevor
PF3D7_0221900	1.66552	-0.597187	2.02961	-0.294237	0.768577	0.999863	erythrocyte membrane protein 1 (PfEMP1), pseudogene
PF3D7_1201800	69.1589	-0.596412	0.468118	-1.27406	0.202641	0.999863	cytochrome c oxidase assembly protein COX19, putative (COX19)
PF3D7_0402700	1.1084	-0.596203	2.01742	-0.295528	0.76759	0.999863	rifin, pseudogene (RIF)
PF3D7_0222100	3.43234	-0.59591	1.79431	-0.332112	0.739805	0.999863	Pfmc-2TM Maurer's cleft two transmembrane protein (MC-2TM)
PF3D7_1226000	112.49	-0.595879	0.339034	-1.75758	0.0788191	0.999863	conserved Plasmodium protein, unknown function
PF3D7_0108900	136.007	-0.59571	0.638027	-0.933675	0.350472	0.999863	unspecified product
PF3D7_1248300	51.0282	0.594817	0.47784	1.2448	0.213205	0.999863	conserved Plasmodium membrane protein, unknown function
PF3D7_0628000	49.4842	0.594435	0.34594	1.71832	0.0857383	0.999863	6-pyruvoyltetrahydropterin synthase (PTPS)
PF3D7_0101800	1.05767	-0.593418	1.98404	-0.299095	0.764867	0.999863	stevor
PF3D7_0806900	50.0941	0.592827	0.467587	1.26784	0.204854	0.999863	conserved Plasmodium protein, unknown function
PF3D7_0826600	210.266	0.592297	0.276719	2.14043	0.0323203	0.999863	SNARE protein, putative (VAMP7)
PF3D7_1110000	62.4968	-0.591623	0.4464	-1.32532	0.185065	0.999863	conserved Plasmodium protein, unknown function
PF3D7_1451600	12.5033	-0.591466	0.939934	-0.629264	0.529176	0.999863	LCCL domain-containing protein (LAP5)
PF3D7_0822000	177.92	0.590282	0.352076	1.67657	0.093626	0.999863	mitochondrial ribosomal protein L4 precursor, putative
PF3D7_1201700	10.2084	-0.590218	0.737626	-0.80016	0.423618	0.999863	conserved Plasmodium membrane protein, unknown function
PF3D7_0805300	632.249	0.589819	0.536995	1.09837	0.272043	0.999863	conserved Plasmodium protein, unknown function
PF3D7_0632200	2.11284	-0.589646	1.94071	-0.30383	0.761257	0.999863	rifin (RIF)
PF3D7_0819900	107.415	-0.588964	0.480481	-1.22578	0.220282	0.999863	U6 snRNA-associated Sm-like protein LSm3, putative (LSM3)
PF3D7_0609500	43.4784	-0.588509	0.469962	-1.25225	0.210479	0.999863	conserved Plasmodium protein, unknown function
PF3D7_0504700	1798.07	0.588464	0.461132	1.27613	0.20191	0.999863	centrosomal protein CEP120, putative (CEP120)
PF3D7_0324100	2.35068	-0.587563	1.91763	-0.306401	0.759299	0.999863	Pfmc-2TM Maurer's cleft two transmembrane protein (MC-2TM)
PF3D7_1472500	34.0367	-0.586986	0.56831	-1.03286	0.301669	0.999863	conserved Plasmodium protein, unknown function
PF3D7_1205200	9.84595	0.586524	1.21234	0.483793	0.628532	0.999863	HAD domain ookinete protein, putative (HADO)
PF3D7_0522700	36.6536	0.585998	0.617786	0.948545	0.342852	0.999863	iron-sulfur assembly protein, putative (SufA)
PF3D7_0425400	8.47935	-0.585981	0.710768	-0.824433	0.409694	0.999863	Plasmodium exported protein (PHISTa), unknown function
PF3D7_0316100	134.948	0.585464	0.365772	1.60063	0.10946	0.999863	mitochondrial ribosomal protein L27 precursor, putative
PF3D7_0705800	22.9408	-0.585334	0.456281	-1.28284	0.19955	0.999863	cysteine-rich secretory protein, putative
PF3D7_MIT02400	1.72006	-0.58455	1.88516	-0.31008	0.7565	0.999863	NA
PF3D7_1475800	44.5298	-0.583632	0.513227	-1.13718	0.255463	0.999863	conserved Plasmodium protein, unknown function
PF3D7_0115050	1.54599	0.58157	1.5119	0.384661	0.700489	0.999863	NA
PF3D7_0223400	2.53819	-0.580534	1.29579	-0.448016	0.654142	0.999863	rifin (RIF)
PF3D7_1217000	31.253	-0.580351	0.452246	-1.28326	0.1994	0.999863	conserved Plasmodium protein, unknown function
PF3D7_1425200	54.8153	-0.580004	0.607783	-0.954296	0.339934	0.999863	enoyl-CoA hydratase, putative
PF3D7_1121900	120.398	0.579372	0.335869	1.72499	0.0845288	0.999863	serine/threonine protein kinase, putative
PF3D7_1114600	8.76876	-0.578445	0.745611	-0.7758	0.437867	0.999863	conserved Plasmodium protein, unknown function
PF3D7_0421500	2.68474	-0.577639	1.8149	-0.318276	0.750276	0.999863	rifin, pseudogene (RIF)
PF3D7_0917300	246.528	0.57752	0.415968	1.38838	0.165022	0.999863	conserved Plasmodium membrane protein, unknown function
PF3D7_0314800	75.2094	0.577471	0.579572	0.996376	0.319068	0.999863	conserved Plasmodium protein, unknown function
PF3D7_0827200	19.6927	-0.577395	0.66125	-0.873187	0.382561	0.999863	conserved Plasmodium protein, unknown function
PF3D7_0930000	10.1153	-0.576913	1.17035	-0.492942	0.622054	0.999863	procollagen lysine 5-dioxygenase, putative
PF3D7_0506000	137.633	-0.576305	0.340583	-1.69211	0.090625	0.999863	conserved Plasmodium protein, unknown function
PF3D7_0805000	136.767	-0.576139	0.428452	-1.3447	0.178722	0.999863	alpha/beta hydrolase, putative
PF3D7_1114800	115.362	0.576108	0.602602	0.956035	0.339055	0.999863	glycerol-3-phosphate dehydrogenase, putative (G3PDH)
PF3D7_1242000	56.8678	-0.575431	0.4466	-1.28847	0.197582	0.999863	conserved Plasmodium protein, unknown function
PF3D7_0704500	560.018	0.575241	0.444477	1.2942	0.195597	0.999863	serine/threonine protein kinase, putative
PF3D7_1216600	3.90966	-0.574922	1.78859	-0.321438	0.747878	0.999863	cell traversal protein for ookinetes and sporozoites (CelTOS)
PF3D7_1306000	114.678	0.574119	0.533327	1.07649	0.28171	0.999863	conserved Plasmodium protein, unknown function
PF3D7_MIT02800	3.76839	0.573969	1.18921	0.482647	0.629346	0.999863	NA
PF3D7_0221000	3.05043	-0.573668	1.77679	-0.322867	0.746796	0.999863	Plasmodium exported protein, unknown function
PF3D7_0828700	142.208	-0.573663	0.427699	-1.34128	0.17983	0.999863	conserved Plasmodium protein, unknown function
PF3D7_0323900	3.68847	-0.573509	1.7753	-0.323049	0.746658	0.999863	erythrocyte membrane protein 1 (PfEMP1), exon 2, pseudogene (VAR)
PF3D7_0504300	12.0064	0.573288	0.685878	0.835845	0.403242	0.999863	conserved Plasmodium protein, unknown function
PF3D7_1221300	460.788	0.572794	0.291939	1.96203	0.0497589	0.999863	conserved Plasmodium protein, unknown function
PF3D7_0631900	9.52192	-0.572793	1.7686	-0.323868	0.746038	0.999863	stevor
PF3D7_0832000	5.41419	-0.571957	1.76085	-0.324819	0.745318	0.999863	stevor
PF3D7_1240800	1.32929	0.571718	1.49318	0.382886	0.701804	0.999863	Plasmodium RNA of unknown function RUF6-14
PF3D7_1137700	6.91922	-0.569685	0.839351	-0.678721	0.497315	0.999863	calcium-binding protein, putative
PF3D7_1448800	90.6158	-0.569144	0.334455	-1.70171	0.0888099	0.999863	Appr-1-p processing domain protein
PF3D7_1456700	436.326	-0.568604	0.366432	-1.55173	0.120726	0.999863	conserved Plasmodium protein, unknown function
PF3D7_0115400	13.701	-0.56815	1.72631	-0.329112	0.742071	0.999863	stevor
PF3D7_0513500	84.4485	-0.56804	0.484148	-1.17328	0.240685	0.999863	mitochondrial import inner membrane translocase subunit TIM16, putative (PAM16)
PF3D7_0528300	242.191	0.566943	0.376125	1.50733	0.131727	0.999863	conserved Plasmodium protein, unknown function
PF3D7_0618000	1022.7	0.566729	0.4775	1.18687	0.23528	0.999863	conserved Plasmodium membrane protein, unknown function
PF3D7_0705200	52.5569	-0.565085	0.581478	-0.971809	0.331146	0.999863	conserved Plasmodium protein, unknown function
PF3D7_1114400	65.6923	-0.564423	0.510361	-1.10593	0.268757	0.999863	conserved Plasmodium protein, unknown function
PF3D7_0801100	38.2573	-0.564058	0.615474	-0.916461	0.359425	0.999863	28S ribosomal RNA
PF3D7_0203700	5207.39	0.563856	0.340716	1.65492	0.0979415	0.999863	protein MAK16, putative (MAK16)
PF3D7_0718700	40.162	-0.5633	0.61945	-0.909355	0.363163	0.999863	conserved Plasmodium membrane protein, unknown function
PF3D7_0612700	275.888	0.562893	0.451991	1.24536	0.212998	0.999863	6-cysteine protein (P12)
PF3D7_1112200	24.9041	-0.561187	0.614387	-0.91341	0.361027	0.999863	ubiquinone biosynthesis protein COQ4, putative (COQ4)
PF3D7_1255200	21.7781	0.56063	0.581757	0.963684	0.335204	0.999863	erythrocyte membrane protein 1, PfEMP1 (VAR)
PF3D7_1102300	334.201	0.56032	0.682973	0.820412	0.411981	0.999863	Plasmodium exported protein, unknown function
PF3D7_0305000	210.516	0.558864	0.300703	1.85853	0.0630943	0.999863	elongation factor Ts (EF-Ts)
PF3D7_1312200	59.9453	-0.558054	0.560593	-0.995471	0.319507	0.999863	conserved Plasmodium protein, unknown function
PF3D7_1445500	166.101	-0.556437	0.434254	-1.28136	0.200066	0.999863	conserved Plasmodium protein, unknown function
PF3D7_1432200	137.07	0.554384	0.412499	1.34396	0.17896	0.999863	conserved Plasmodium protein, unknown function
PF3D7_1215800	3.58372	0.552703	1.17745	0.469408	0.638778	0.999863	conserved Plasmodium protein, unknown function
PF3D7_0422600	35.2258	0.552352	0.459578	1.20187	0.229415	0.999863	conserved Plasmodium protein, unknown function
PF3D7_1131400	111.354	-0.552188	0.431645	-1.27926	0.200804	0.999863	conserved Plasmodium protein, unknown function
PF3D7_0630800	29.767	0.551162	0.672658	0.819379	0.41257	0.999863	conserved Plasmodium protein, unknown function
PF3D7_1467700	36.0048	-0.55107	0.477234	-1.15472	0.248207	0.999863	conserved Plasmodium protein, unknown function
PF3D7_1464300	19.4391	-0.55066	0.484799	-1.13585	0.256018	0.999863	conserved Plasmodium protein, unknown function
PF3D7_1468300	12.4941	-0.5491	0.627253	-0.875404	0.381354	0.999863	leucine-rich repeat protein (LRR14.1)
PF3D7_1015700	64.3304	-0.549019	0.548243	-1.00141	0.316627	0.999863	NA
PF3D7_0413800	26.4513	-0.548362	0.639439	-0.857567	0.391132	0.999863	50S ribosomal protein L10, putative
PF3D7_0917200	7.80696	-0.547944	0.731154	-0.749423	0.453602	0.999863	conserved Plasmodium membrane protein, unknown function
PF3D7_1417000	8.19979	0.546916	0.836001	0.654205	0.51298	0.999863	inner membrane complex protein 1l, putative (IMC1l)
PF3D7_1329900	33.1258	-0.544698	0.51806	-1.05142	0.293066	0.999863	conserved Plasmodium protein, unknown function
PF3D7_1002800	153.995	-0.544279	0.506833	-1.07388	0.282876	0.999863	DnaJ protein, putative
PF3D7_1214700	43.9467	-0.54424	0.452978	-1.20147	0.229568	0.999863	conserved Plasmodium protein, unknown function
PF3D7_0415600	109.773	0.543796	0.461481	1.17837	0.238649	0.999863	GTP:AMP phosphotransferase (GAK)
PF3D7_0511200	476.017	0.543755	0.402844	1.34979	0.177083	0.999863	stearoyl-CoA desaturase (SCD)
PF3D7_1110400	26190.4	0.543148	0.32198	1.6869	0.0916222	0.999863	asparagine-rich antigen
PF3D7_1114900	426.759	0.542945	0.447444	1.21344	0.224964	0.999863	conserved Plasmodium protein, unknown function
PF3D7_0701100	4.20486	0.542307	1.00493	0.539646	0.589441	0.999863	rifin (RIF)
PF3D7_0404400	14.8752	0.541744	0.771522	0.702176	0.482569	0.999863	6-cysteine protein (P36)
PF3D7_0103900	256.497	0.541446	0.365277	1.48229	0.138264	0.999863	parasite-infected erythrocyte surface protein (PIEPS15)
PF3D7_1131300	29.1592	-0.54058	0.518804	-1.04197	0.297424	0.999863	conserved Plasmodium protein, unknown function
PF3D7_0528500	162.015	0.540419	0.423725	1.2754	0.202167	0.999863	F-actin-capping protein subunit alpha, putative (CPalpha)
PF3D7_1236800	60.3826	0.539838	0.499382	1.08101	0.279692	0.999863	protein-S-isoprenylcysteine O-methyltransferase, putative
PF3D7_1402550	11.4343	0.539785	0.738733	0.73069	0.464968	0.999863	NA
PF3D7_1302400	6.38354	-0.538731	0.85335	-0.631313	0.527836	0.999863	conserved Plasmodium membrane protein, unknown function
PF3D7_0315300	89.2841	-0.538308	0.414337	-1.2992	0.193874	0.999863	conserved Plasmodium protein, unknown function
PF3D7_0408400	51.3763	-0.538298	0.441453	-1.21938	0.222701	0.999863	conserved Plasmodium protein, unknown function
PF3D7_1423400	29.4993	-0.538054	0.679202	-0.792185	0.428253	0.999863	conserved Plasmodium membrane protein, unknown function
PF3D7_1411600	53.4766	-0.537297	0.496922	-1.08125	0.279585	0.999863	GTP-binding protein, putative
PF3D7_0303900	18.0639	0.536718	0.662592	0.810028	0.417924	0.999863	phosphatidylethanolamine-binding protein, putative
PF3D7_0728500	14.9258	-0.536091	0.690794	-0.77605	0.43772	0.999863	conserved Plasmodium protein, unknown function
PF3D7_0527400	551.034	-0.535723	0.321027	-1.66878	0.0951611	0.999863	conserved Plasmodium protein, unknown function
PF3D7_MIT01100	2.92296	0.535667	1.46582	0.365439	0.714784	0.999863	NA
PF3D7_1215300	942.42	0.53516	0.411706	1.29986	0.19365	0.999863	10 kDa chaperonin (CPN10)
PF3D7_0526100	45.4769	0.53469	0.572227	0.934401	0.350097	0.999863	conserved Plasmodium membrane protein, unknown function
PF3D7_0531100	235.236	0.534351	0.460999	1.15911	0.24641	0.999863	conserved Plasmodium protein, unknown function
PF3D7_1140700	3558.56	0.533845	0.287047	1.85979	0.0629158	0.999863	conserved Plasmodium protein, unknown function
PF3D7_1139400	26.5744	-0.532431	0.529692	-1.00517	0.314814	0.999863	unspecified product
PF3D7_1434900	12.3697	-0.532122	0.710968	-0.748446	0.454191	0.999863	conserved Plasmodium protein, unknown function
PF3D7_1441600	99.6671	0.531871	0.471651	1.12768	0.259455	0.999863	acid cluster protein 33 homologue, putative
PF3D7_0501600	787.835	-0.53176	0.632548	-0.840664	0.400536	0.999863	rhoptry-associated protein 2 (RAP2)
PF3D7_1207700	42.4798	-0.531265	0.504261	-1.05355	0.292088	0.999863	blood stage antigen 41-3 precursor
PF3D7_1112700	81.8533	-0.531191	0.361936	-1.46764	0.142202	0.999863	conserved Plasmodium protein, unknown function
PF3D7_1305600	78.2572	-0.530757	0.487365	-1.08903	0.276139	0.999863	membrane integral peptidase, M50 family, putative
PF3D7_0506300	140.322	-0.530278	0.356678	-1.48671	0.137091	0.999863	conserved Plasmodium protein, unknown function
PF3D7_1431900	75.5035	-0.529547	0.501479	-1.05597	0.290983	0.999863	inner membrane complex suture component, putative (ISC3)
PF3D7_0112100	13.5031	0.52913	0.653323	0.809905	0.417995	0.999863	conserved Plasmodium protein, unknown function
PF3D7_0626600	51.1495	-0.529033	0.318707	-1.65994	0.0969271	0.999863	conserved Plasmodium protein, unknown function
PF3D7_0813300	24228	0.528378	0.361503	1.46162	0.143847	0.999863	conserved Plasmodium protein, unknown function
PF3D7_1205400	119.419	0.527947	0.441886	1.19476	0.232181	0.999863	conserved Plasmodium protein, unknown function
PF3D7_0807400	87.3983	-0.527912	0.498444	-1.05912	0.289546	0.999863	conserved Plasmodium protein, unknown function
PF3D7_0311900	52.7159	-0.527301	0.50436	-1.04549	0.295798	0.999863	conserved Plasmodium protein, unknown function
PF3D7_0813100	488.767	0.526122	0.317188	1.65871	0.0971746	0.999863	conserved Plasmodium protein, unknown function
PF3D7_1313100	20.3183	-0.525764	0.562559	-0.934592	0.349998	0.999863	conserved Plasmodium protein, unknown function
PF3D7_1253800	8.18272	0.525366	0.631282	0.832221	0.405284	0.999863	Plasmodium exported protein (PHISTa), unknown function
PF3D7_1306200	119.627	-0.525252	0.502389	-1.04551	0.295789	0.999863	conserved Plasmodium protein, unknown function
PF3D7_1321100	1272.55	0.523427	0.472658	1.10741	0.268116	0.999863	conserved Plasmodium protein, unknown function
PF3D7_1422500	73.9332	-0.523094	0.396979	-1.31769	0.187608	0.999863	ERAD-associated E3 ubiquitin-protein ligase HRD1 (HRD1)
PF3D7_1146700	2.03121	-0.523061	1.18158	-0.442678	0.657998	0.999863	kinesin-like protein, putative
PF3D7_0605700	22.6294	-0.522949	0.691225	-0.756553	0.449318	0.999863	conserved Plasmodium protein, unknown function
PF3D7_1407000	33.6387	-0.521991	0.537207	-0.971676	0.331212	0.999863	LCCL domain-containing protein (CCp3)
PF3D7_1452200	54.8797	-0.521517	0.400541	-1.30203	0.192906	0.999863	aminomethyltransferase, putative
PF3D7_1452500	176.235	0.521428	0.353872	1.47349	0.140618	0.999863	SNARE protein, putative (BET1)
PF3D7_1350800	14.4227	-0.520792	0.674476	-0.772144	0.440029	0.999863	conserved Plasmodium protein, unknown function
PF3D7_0934600	127.384	0.520055	0.584673	0.889479	0.373746	0.999863	conserved Plasmodium protein, unknown function
PF3D7_0625100	5.16047	-0.519197	0.907474	-0.572135	0.567231	0.999863	sphingomyelin synthase 2, putative (SMS2)
PF3D7_1441100	31198.2	0.518394	0.442153	1.17243	0.241023	0.999863	conserved Plasmodium protein, unknown function
PF3D7_1215200	73.23	-0.518333	0.395867	-1.30936	0.190412	0.999863	peptidyl-prolyl cis-trans isomerase (CYP32)
PF3D7_1461500	4.40027	-0.517894	0.794955	-0.651476	0.514739	0.999863	meiotic nuclear division protein 1, putative (MND1)
PF3D7_1450800	73.7908	0.517522	0.412903	1.25337	0.21007	0.999863	conserved Plasmodium protein, unknown function
PF3D7_0934200	65.5833	0.516648	0.608076	0.849644	0.395523	0.999863	conserved Plasmodium protein, unknown function
PF3D7_0729400	2688.74	0.516389	0.334624	1.54319	0.122784	0.999863	ribosome biogenesis protein BRX1 homolog, putative
PF3D7_0414800	396.964	0.516302	0.442372	1.16712	0.243161	0.999863	conserved Plasmodium protein, unknown function
PF3D7_1475200	51.4111	0.516041	0.50895	1.01393	0.310615	0.999863	conserved protein, unknown function
PF3D7_0812200	25.6679	-0.515843	0.514931	-1.00177	0.316454	0.999863	trypsin-like serine protease, putative
PF3D7_1418500	8.1504	-0.514364	0.753645	-0.682501	0.494922	0.999863	5S ribosomal RNA
PF3D7_1127300	227.214	-0.513493	0.400748	-1.28134	0.200075	0.999863	methyltransferase, putative
PF3D7_1339600	128.589	-0.51263	0.374555	-1.36864	0.171113	0.999863	conserved Plasmodium protein, unknown function
PF3D7_1020100	16.3877	0.512508	0.938971	0.545818	0.585191	0.999863	flagellar outer arm dynein-associated protein, putative
PF3D7_1244300	6.58743	-0.512078	1.09453	-0.467852	0.639891	0.999863	ACEA small nucleolar RNA U3
PF3D7_0621400	90.6872	0.511681	0.347645	1.47185	0.141061	0.999863	Pf77 protein (ALV7)
PF3D7_0628500	43.0403	0.511441	0.536007	0.954168	0.339999	0.999863	conserved Plasmodium protein, unknown function
PF3D7_1406400	73.5194	0.511286	0.555945	0.91967	0.357745	0.999863	PPR repeat protein (PPR)
PF3D7_0732400	3.73517	-0.511001	1.18105	-0.432666	0.665257	0.999863	rifin (RIF)
PF3D7_1356000	22.5642	-0.510755	0.51026	-1.00097	0.316841	0.999863	conserved Plasmodium protein, unknown function
PF3D7_0621500	61.2602	-0.509468	0.458797	-1.11045	0.266807	0.999863	ribonuclease P/MRP protein subunit RPP1, putative (RPP1)
PF3D7_0908700	148.212	-0.509426	0.27876	-1.82747	0.0676293	0.999863	tRNA pseudouridine synthase, putative
PF3D7_0405600	287.639	-0.509411	0.363691	-1.40067	0.161313	0.999863	conserved Plasmodium membrane protein, unknown function
PF3D7_1404200	18.5697	0.509374	0.58882	0.865076	0.386997	0.999863	conserved Plasmodium protein, unknown function
PF3D7_1147800	219.111	0.509271	0.326116	1.56162	0.118377	0.999863	NA
PF3D7_0110300	13.9264	-0.509235	0.747909	-0.680878	0.495949	0.999863	Plasmodium RNA of unknown function RUF5
PF3D7_1359500	19.3426	-0.508649	0.541901	-0.938638	0.347916	0.999863	conserved Plasmodium protein, unknown function
PF3D7_1228000	101.964	0.507632	0.362812	1.39916	0.161765	0.999863	conserved Plasmodium protein, unknown function
PF3D7_1243000	80.1552	0.50613	0.452904	1.11752	0.263771	0.999863	syntaxin, Qa-SNARE family (SYN16)
PF3D7_0608400	69.3114	-0.505395	0.453085	-1.11545	0.264656	0.999863	conserved Plasmodium protein, unknown function
PF3D7_0731900	3.46579	-0.505097	1.27651	-0.395684	0.692338	0.999863	rifin, pseudogene (RIF)
PF3D7_1367500	163.627	0.504708	0.335653	1.50366	0.132669	0.999863	NADH-cytochrome b5 reductase, putative
PF3D7_0411100	40.1727	0.504612	0.681127	0.740848	0.458786	0.999863	conserved Plasmodium protein, unknown function
PF3D7_0710400	90.6544	-0.504441	0.474096	-1.06401	0.287326	0.999863	DNA repair protein RAD14, putative (RAD14)
PF3D7_0502800	83.8873	-0.504407	0.433822	-1.1627	0.24495	0.999863	DnaJ protein, putative
PF3D7_0406500	46417.3	0.504273	0.384548	1.31134	0.189743	0.999863	conserved Plasmodium protein, unknown function
PF3D7_0316400	301.443	0.503589	0.287873	1.74934	0.0802318	0.999863	conserved Plasmodium protein, unknown function
PF3D7_1024400	56.8631	-0.50326	0.437604	-1.15003	0.25013	0.999863	conserved Plasmodium protein, unknown function
PF3D7_1215700	4.45725	-0.503034	1.07514	-0.467877	0.639872	0.999863	conserved Plasmodium protein, unknown function
PF3D7_1371700	109.072	0.502602	0.425288	1.18179	0.237288	0.999863	serine/threonine protein kinase, FIKK family
PF3D7_1130900	51.7791	-0.502583	0.592586	-0.848117	0.396373	0.999863	conserved Plasmodium protein, unknown function
PF3D7_1007800	81.9743	-0.500981	0.383871	-1.30508	0.191867	0.999863	conserved Plasmodium protein, unknown function
PF3D7_0308100	702.755	0.499627	0.426547	1.17133	0.241466	0.999863	conserved Plasmodium protein, unknown function
PF3D7_MIT02500	3.84108	-0.499523	1.53537	-0.325345	0.74492	0.999863	NA
PF3D7_0200100	210.984	0.499433	0.366987	1.3609	0.173545	0.999863	erythrocyte membrane protein 1, PfEMP1 (VAR)
PF3D7_1337100	248.233	0.499357	0.395666	1.26207	0.206925	0.999863	protein kinase 6 (PK6)
PF3D7_0104600	96.5273	-0.498217	0.468699	-1.06298	0.287792	0.999863	conserved Plasmodium protein, unknown function
PF3D7_0723500	61.5294	-0.497774	0.315171	-1.57938	0.11425	0.999863	dynactin subunit 5, putative
PF3D7_0710300	262.814	-0.495977	0.347421	-1.4276	0.153408	0.999863	conserved Plasmodium membrane protein, unknown function
PF3D7_0423000	78.0334	-0.495616	0.382761	-1.29485	0.195374	0.999863	conserved Plasmodium protein, unknown function
PF3D7_1358400	89.1729	0.494965	0.585966	0.844699	0.398279	0.999863	conserved Plasmodium protein, unknown function
PF3D7_0802900	59.5573	-0.494434	0.451771	-1.09443	0.273765	0.999863	conserved Plasmodium protein, unknown function
PF3D7_1002600	60.695	-0.493841	0.573028	-0.86181	0.388792	0.999863	conserved Plasmodium protein, unknown function
PF3D7_0922900	53.7203	-0.49344	0.521556	-0.946092	0.344102	0.999863	3-oxoacyl-[acyl-carrier-protein] reductase (FabG)
PF3D7_1474700	75.3588	-0.49283	0.44709	-1.10231	0.270329	0.999863	protein kinase, putative
PF3D7_1319500	11.001	0.492586	0.88838	0.554477	0.579253	0.999863	conserved Plasmodium protein, unknown function
PF3D7_1211100	32.4136	-0.492178	0.488579	-1.00736	0.31376	0.999863	HSP20-like chaperone
PF3D7_1402900	77.5984	-0.491708	0.45644	-1.07727	0.281361	0.999863	conserved Plasmodium protein, unknown function
PF3D7_1040400	2.09305	0.491585	1.54766	0.317632	0.750764	0.999863	rifin (RIF)
PF3D7_1446000	23.4893	0.490954	0.887196	0.553378	0.580005	0.999863	U5 spliceosomal RNA
PF3D7_1370900	285.602	-0.490823	0.407652	-1.20402	0.228581	0.999863	unspecified product
PF3D7_0929900	47.4351	-0.490782	0.525942	-0.933149	0.350743	0.999863	conserved Plasmodium protein, unknown function
PF3D7_0904400	86.3858	-0.490466	0.52529	-0.933706	0.350456	0.999863	signal peptidase complex subunit 3, putative (SPC3)
PF3D7_1435100	104.178	-0.48808	0.463444	-1.05316	0.292269	0.999863	ribonuclease H2 subunit B, putative
PF3D7_0708600	4.74425	0.487858	0.862776	0.565451	0.571767	0.999863	inner membrane complex protein 1d, putative (IMC1d)
PF3D7_1446800	256.899	0.48747	0.365773	1.33271	0.182627	0.999863	heme detoxification protein (HDP)
PF3D7_1428000	167.085	-0.487324	0.531938	-0.91613	0.359599	0.999863	conserved Plasmodium membrane protein, unknown function
PF3D7_0503600	1039.84	0.486742	0.343656	1.41636	0.156669	0.999863	myosin B (MyoB)
PF3D7_0209300	87.795	-0.486447	0.446496	-1.08948	0.275944	0.999863	2C-methyl-D-erythritol 2,4-cyclodiphosphate synthase (IspF)
PF3D7_0917100	181.247	-0.486309	0.334646	-1.45321	0.146167	0.999863	N-glycosylase/DNA lyase, putative (OGG1)
PF3D7_0906800	25.3299	-0.485915	0.495388	-0.980877	0.326654	0.999863	probable protein, unknown function
PF3D7_0616500	4.0884	0.485507	0.967803	0.501658	0.615908	0.999863	TRAP-like protein (TLP)
PF3D7_1330800	12186.8	0.485386	0.329165	1.4746	0.140321	0.999863	conserved Plasmodium protein, unknown function
PF3D7_0827700	4.74856	-0.48533	1.03959	-0.466847	0.64061	0.999863	magnesium transporter, putative
PF3D7_1436200	690.334	0.484809	0.479907	1.01021	0.312393	0.999863	conserved Plasmodium protein, unknown function
PF3D7_0911200	108.025	-0.484152	0.343581	-1.40914	0.158795	0.999863	conserved Plasmodium protein, unknown function
PF3D7_1127400	52.8238	-0.484108	0.559562	-0.865156	0.386953	0.999863	conserved Plasmodium protein, unknown function
PF3D7_1019900	113.175	0.48275	0.42417	1.1381	0.255077	0.999863	autophagy-related protein 8 (ATG8)
PF3D7_1109000	5.97691	0.482343	0.910035	0.530027	0.596093	0.999863	small nucleolar RNA snoR07
PF3D7_1437400	289.51	0.482321	0.292671	1.648	0.0993535	0.999863	pantothenate kinase, putative
PF3D7_0605400	25.7203	0.480946	0.561465	0.856591	0.391671	0.999863	calcium-binding protein, putative
PF3D7_1351700	2571.36	0.480881	0.4183	1.14961	0.250305	0.999863	inner membrane complex protein 1f, putative (IMC1f)
PF3D7_0314200	125.751	-0.478702	0.418507	-1.14383	0.252693	0.999863	conserved Plasmodium protein, unknown function
PF3D7_1432600	123.266	-0.47696	0.43049	-1.10795	0.267886	0.999863	conserved Plasmodium protein, unknown function
PF3D7_1109100	19.8866	-0.476608	0.452803	-1.05257	0.292537	0.999863	conserved Plasmodium protein, unknown function
PF3D7_1242900	85.2291	0.476229	0.427141	1.11492	0.264883	0.999863	mitochondrial import inner membrane translocase subunit TIM13, putative (TIM13)
PF3D7_1418600	8.82388	-0.476228	0.797309	-0.597294	0.550311	0.999863	5S ribosomal RNA
PF3D7_0518200	177.38	0.475998	0.505434	0.941762	0.346315	0.999863	SWIB/MDM2 domain-containing protein, putative
PF3D7_1032300	130.582	-0.475341	0.325348	-1.46102	0.144009	0.999863	conserved Plasmodium protein, unknown function
PF3D7_1012300	410.058	-0.475031	0.396167	-1.19907	0.230502	0.999863	ubiquinol-cytochrome c reductase complex subunit, putative
PF3D7_1313200	62.4715	-0.474578	0.511807	-0.927261	0.353791	0.999863	methionyl-tRNA formyltransferase, putative (MTFMT)
PF3D7_1306500	73.6973	-0.474531	0.503712	-0.942067	0.346158	0.999863	MORN repeat protein, putative
PF3D7_0624700	78.968	0.473845	0.460849	1.0282	0.303856	0.999863	N-acetylglucosaminylphosphatidylinositol deacetylase, putative
PF3D7_1010100	364.262	-0.473216	0.286039	-1.65437	0.0980517	0.999863	conserved Plasmodium protein, unknown function
PF3D7_1225400	194.335	-0.472841	0.368305	-1.28383	0.199201	0.999863	conserved Plasmodium protein, unknown function
PF3D7_1462400	2178.49	0.472719	0.296648	1.59353	0.111041	0.999863	conserved Plasmodium protein, unknown function
PF3D7_0223300	0.958493	0.472556	1.83847	0.257038	0.79715	0.999863	erythrocyte membrane protein 1 (PfEMP1), exon 2
PF3D7_1118800	39.0974	-0.471598	0.478054	-0.986496	0.32389	0.999863	actin-related protein 2/3 complex subunit 1, putative (ARC40)
PF3D7_1476800	134.964	-0.470805	0.317229	-1.48412	0.137778	0.999863	lysophospholipase, putative
PF3D7_0816400	240.777	0.470738	0.411572	1.14376	0.252725	0.999863	conserved Plasmodium protein, unknown function
PF3D7_0112800	22.3884	0.470478	0.378309	1.24364	0.213634	0.999863	Plasmodium exported protein (hyp11), unknown function
PF3D7_1006300	5.29139	-0.470364	1.03877	-0.452809	0.650686	0.999863	conserved Plasmodium protein, unknown function
PF3D7_0222600	1.1743	0.470284	2.16332	0.21739	0.827904	0.999863	rifin (RIF)
PF3D7_0323200	79.9511	0.470271	0.552944	0.850486	0.395055	0.999863	conserved Plasmodium protein, unknown function
PF3D7_1470400	46.99	-0.470181	0.512628	-0.917197	0.35904	0.999863	mitochondrial pyruvate carrier protein 2, putative (MPC2)
PF3D7_1309120	3.4414	-0.469645	1.15142	-0.407884	0.683359	0.999863	unspecified product
PF3D7_0217000	58.0998	-0.469485	0.482289	-0.973451	0.330329	0.999863	conserved Plasmodium membrane protein, unknown function
PF3D7_1342300	72.7393	0.468848	0.47025	0.99702	0.318755	0.999863	tetratricopeptide repeat family protein, putative
PF3D7_0113200	320.45	0.468679	0.423302	1.1072	0.268208	0.999863	Plasmodium exported protein, unknown function
PF3D7_1300200	66.0005	0.467571	0.571632	0.817959	0.413381	0.999863	rifin (RIF)
PF3D7_0625800	141.958	-0.467429	0.260664	-1.79322	0.0729374	0.999863	conserved Plasmodium protein, unknown function
PF3D7_1246500	150.172	-0.467125	0.297131	-1.57212	0.115923	0.999863	conserved Plasmodium protein, unknown function
PF3D7_0908400	147.984	-0.467005	0.502462	-0.929435	0.352664	0.999863	conserved Plasmodium protein, unknown function
PF3D7_1348000	58.5033	-0.466916	0.443888	-1.05188	0.292856	0.999863	conserved Plasmodium protein, unknown function
PF3D7_1140500	57.2198	-0.465974	0.450289	-1.03483	0.300747	0.999863	myosin F, putative (MyoF)
PF3D7_0604800	107.782	-0.465863	0.452209	-1.03019	0.302919	0.999863	RAP protein, putative
PF3D7_1014200	5.93347	0.465639	0.687704	0.677092	0.498348	0.999863	male gamete fusion factor HAP2, putative (HAP2)
PF3D7_0401900	41.8188	0.464813	0.458832	1.01303	0.311044	0.999863	acyl-CoA synthetase (ACS6)
PF3D7_1301400	7790.68	0.463755	0.36975	1.25424	0.209755	0.999863	Plasmodium exported protein (hyp12), unknown function (HYP12)
PF3D7_0802800	1509.73	0.463698	0.362965	1.27753	0.201416	0.999863	serine/threonine protein phosphatase 2B catalytic subunit A (CNA)
PF3D7_1254500	0.104188	0.463632	10.5061	0.0441299	0.964801	0.999863	rifin (RIF)
PF3D7_1209600	34.2086	0.462928	0.508055	0.911176	0.362203	0.999863	porphobilinogen deaminase (PBGD)
PF3D7_0626300	85.9411	0.462914	0.439924	1.05226	0.292681	0.999863	3-oxoacyl-acyl-carrier protein synthase I/II (FabB/FabF)
PF3D7_1468500	130.045	0.462399	0.406888	1.13643	0.255777	0.999863	derlin-1 (DER1-1)
PF3D7_1339100	1.45265	0.462336	1.77372	0.26066	0.794355	0.999863	tRNA Methionine
PF3D7_1141700	192.652	0.462275	0.360016	1.28404	0.199127	0.999863	conserved Plasmodium protein, unknown function
PF3D7_1121200	19.0072	0.462177	0.735343	0.628519	0.529664	0.999863	conserved Plasmodium protein, unknown function
PF3D7_1422700	652.977	0.462012	0.239259	1.93101	0.0534818	0.999863	conserved Plasmodium protein, unknown function
PF3D7_0803900	1.53618	0.461991	1.54202	0.2996	0.764482	0.999863	C/D small nucleolar RNA
PF3D7_1314000	122.498	-0.461812	0.446831	-1.03353	0.301358	0.999863	conserved Plasmodium protein, unknown function
PF3D7_0322500	163.209	-0.461805	0.426534	-1.08269	0.278945	0.999863	iron-sulfur assembly protein, putative (IscA2)
PF3D7_1415500	53.7055	0.461375	0.436805	1.05625	0.290854	0.999863	conserved Plasmodium membrane protein, unknown function
PF3D7_0731500	23179.7	0.461114	0.365416	1.26189	0.206989	0.999863	erythrocyte binding antigen-175 (EBA175)
PF3D7_1140000	15.8982	0.459682	0.729592	0.630054	0.528659	0.999863	carbonic anhydrase (CA)
PF3D7_1318300	64.9681	0.459618	0.497014	0.924759	0.355091	0.999863	conserved Plasmodium protein, unknown function
PF3D7_1128300	137.888	-0.45941	0.338528	-1.35708	0.174755	0.999863	6-phosphofructokinase (PFK11)
PF3D7_0403500	129.728	0.459403	0.509519	0.901641	0.367247	0.999863	ubiquitin specific protease, putative
PF3D7_1441800	101.826	0.458834	0.363719	1.26151	0.207126	0.999863	vacuolar-sorting protein SNF7, putative
PF3D7_0515200	10.7627	-0.458335	0.777453	-0.589533	0.555504	0.999863	conserved Plasmodium protein, unknown function
PF3D7_1351300	4.60692	-0.45814	0.962255	-0.476111	0.633996	0.999863	conserved Plasmodium membrane protein, unknown function
PF3D7_1336300	10.2903	-0.457948	0.829761	-0.551903	0.581015	0.999863	conserved Plasmodium membrane protein, unknown function
PF3D7_1005700	32.5326	0.456979	0.50628	0.902621	0.366727	0.999863	DnaJ protein, putative
PF3D7_1403200	33.6998	0.456747	1.01955	0.447991	0.65416	0.999863	conserved Plasmodium protein, unknown function
PF3D7_0900800	14.4609	0.456403	0.552401	0.826217	0.408681	0.999863	erythrocyte membrane protein 1 (PfEMP1), exon 2, pseudogene (VAR)
PF3D7_0208600	312.642	0.45614	0.312608	1.45915	0.144525	0.999863	ribosome-recycling factor (RRF1)
PF3D7_0815100	54.9535	-0.455787	0.473922	-0.961734	0.336183	0.999863	RAP protein, putative
PF3D7_1437300	280.989	0.455709	0.42846	1.0636	0.28751	0.999863	conserved Plasmodium protein, unknown function
PF3D7_0931700	33.9565	-0.455476	0.491958	-0.925843	0.354527	0.999863	PIH1 domain-containing protein, putative
PF3D7_1129500	159.369	-0.455395	0.248169	-1.83502	0.0665029	0.999863	A/G-specific adenine glycosylase, putative
PF3D7_0925100	21.0955	0.455243	0.533201	0.853792	0.39322	0.999863	conserved Plasmodium protein, unknown function
PF3D7_0620200	10.1308	0.454891	0.717892	0.633648	0.526311	0.999863	conserved Plasmodium protein, unknown function
PF3D7_0706600	40.0732	-0.454872	0.560826	-0.811075	0.417322	0.999863	conserved Plasmodium protein, unknown function
PF3D7_0218300	175.97	0.454789	0.279868	1.62501	0.10416	0.999863	apicoplast RNA methyltransferase precursor, putative
PF3D7_1313600	172.082	0.453898	0.529927	0.856529	0.391705	0.999863	conserved Plasmodium protein, unknown function
PF3D7_1138000	305.192	0.453863	0.445702	1.01831	0.308531	0.999863	conserved Plasmodium protein, unknown function
PF3D7_0934400	508.536	0.453807	0.505387	0.897939	0.369218	0.999863	transcription factor with AP2 domain(s), putative (ApiAP2)
PF3D7_1349900	50.165	-0.453194	0.420322	-1.07821	0.280941	0.999863	conserved Plasmodium protein, unknown function
PF3D7_1439500	476.875	-0.45278	0.471883	-0.959517	0.337298	0.999863	CCAAT-binding transcription factor, putative
PF3D7_0308400	79.113	-0.452763	0.68171	-0.664158	0.506589	0.999863	U4 spliceosomal RNA
PF3D7_1112800	20.79	-0.452322	0.723087	-0.625544	0.531614	0.999863	conserved protein, unknown function
PF3D7_1227000	70.78	-0.450995	0.622476	-0.724517	0.468748	0.999863	conserved Plasmodium protein, unknown function
PF3D7_0423900	220.671	-0.450547	0.301992	-1.49192	0.135721	0.999863	probable protein, unknown function
PF3D7_1339900	233.226	-0.450181	0.338518	-1.32986	0.183566	0.999863	ABC transporter B family member 5, putative (ABCB5)
PF3D7_0105000	109.305	-0.449782	0.579635	-0.775975	0.437764	0.999863	unspecified product
PF3D7_0516100	128.487	-0.449684	0.437071	-1.02886	0.303546	0.999863	cation-transporting ATPase 1 (ATPase1)
PF3D7_0400900	8.23555	0.449131	0.990888	0.453261	0.65036	0.999863	rifin (RIF)
PF3D7_1337000	126.503	-0.448845	0.417057	-1.07622	0.281829	0.999863	endopeptidase, putative
PF3D7_0208900	22.8513	-0.448722	0.531104	-0.844886	0.398175	0.999863	6-cysteine protein (P230p)
PF3D7_0622000	39.9026	-0.447021	0.342697	-1.30442	0.19209	0.999863	conserved Plasmodium protein, unknown function
PF3D7_0620000	47.875	0.446987	0.461747	0.968034	0.333027	0.999863	conserved Plasmodium protein, unknown function
PF3D7_0418400	103.066	-0.446604	0.403185	-1.10769	0.267995	0.999863	conserved Plasmodium protein, unknown function
PF3D7_1348600	394.86	0.446553	0.341802	1.30647	0.191393	0.999863	conserved Plasmodium protein, unknown function
PF3D7_0502900	251.725	-0.445857	0.417686	-1.06744	0.285772	0.999863	mitochondrial inner membrane TIM10 associated protein, putative
PF3D7_1401700	9.31201	0.44577	0.735925	0.605728	0.544696	0.999863	Plasmodium exported protein, unknown function
PF3D7_1409700	75.8809	-0.445576	0.451868	-0.986075	0.324097	0.999863	conserved Plasmodium protein, unknown function
PF3D7_MIT03200	13.1126	-0.445319	1.19642	-0.372208	0.709738	0.999863	NA
PF3D7_0910700	40.2727	-0.445109	0.469229	-0.948596	0.342826	0.999863	actin-like protein, putative (ALP5a)
PF3D7_1431800	75.2759	-0.444539	0.464991	-0.956017	0.339064	0.999863	apyrase, putative
PF3D7_1332300	133.663	-0.443981	0.41291	-1.07525	0.282264	0.999863	trafficking protein particle complex subunit 2, putative (TRAPPC2)
PF3D7_1004200	900.693	0.443774	0.382276	1.16087	0.245694	0.999863	WD repeat-containing protein, putative
PF3D7_1242200	341.357	-0.443662	0.270798	-1.63835	0.101349	0.999863	queuine tRNA-ribosyltransferase, putative (TGT)
PF3D7_0624100	162.515	0.443656	0.32819	1.35183	0.176431	0.999863	conserved Plasmodium protein, unknown function
PF3D7_0911300	16.7316	-0.443654	0.54071	-0.820503	0.411929	0.999863	cysteine repeat modular protein 1 (CRMP1)
PF3D7_0813800	57.808	-0.442378	0.456916	-0.968183	0.332953	0.999863	GDP-mannose 4,6-dehydratase (GMD)
PF3D7_0728800	232.448	0.442179	0.409619	1.07949	0.28037	0.999863	conserved Plasmodium protein, unknown function
PF3D7_0826000	126.638	-0.442138	0.395188	-1.1188	0.263224	0.999863	conserved Plasmodium protein, unknown function
PF3D7_0404000	91.9646	0.441943	0.492641	0.897089	0.369671	0.999863	conserved Plasmodium protein, unknown function
PF3D7_0109700	493.062	-0.441739	0.413092	-1.06935	0.284914	0.999863	conserved protein, unknown function
PF3D7_0507000	25.8845	-0.441522	0.626403	-0.704853	0.480902	0.999863	conserved Plasmodium protein, unknown function
PF3D7_0515500	14.616	-0.441187	0.752434	-0.586346	0.557643	0.999863	amino acid transporter, putative
PF3D7_1035600	306.18	0.439652	0.368204	1.19405	0.23246	0.999863	merozoite surface protein (H101)
PF3D7_1201600	17.3533	-0.43938	0.657112	-0.668653	0.503717	0.999863	NIMA related kinase 3 (NEK3)
PF3D7_0630700	93.1912	0.43876	0.41747	1.051	0.29326	0.999863	bifunctional methylenetetrahydrofolate dehydrogenase/cyclohydrolase, putative
PF3D7_1126700	1542.1	0.438182	0.338902	1.29295	0.196029	0.999863	autophagy-related protein 23, putative (ATG23)
PF3D7_1459500	28.1205	-0.437859	0.580076	-0.754829	0.450351	0.999863	conserved Plasmodium protein, unknown function
PF3D7_1442000	45.4028	0.437441	0.521396	0.838982	0.401479	0.999863	ADP-ribosylation factor, putative
PF3D7_1248600	401.978	0.437248	0.278028	1.57268	0.115793	0.999863	conserved Plasmodium protein, unknown function
PF3D7_1014800	21.7673	-0.437021	0.600098	-0.72825	0.466461	0.999863	conserved Plasmodium protein, unknown function
PF3D7_1310100	41.5196	-0.437011	0.573469	-0.762047	0.446032	0.999863	conserved Plasmodium protein, unknown function
PF3D7_1408000	918.825	-0.436648	0.366066	-1.19281	0.232943	0.999863	plasmepsin II
PF3D7_0532900	32.613	0.436249	0.6948	0.627877	0.530085	0.999863	rifin (RIF)
PF3D7_1331400	11.2733	0.436128	0.797312	0.546999	0.58438	0.999863	CPW-WPC family protein
PF3D7_0724300	65.4457	-0.43514	0.38228	-1.13828	0.255005	0.999863	3-demethylubiquinone-9 3-methyltransferase, putative (COQ3)
PF3D7_MIT02200	147.092	-0.435113	0.987993	-0.440402	0.659646	0.999863	NA
PF3D7_0815000	203.149	-0.434857	0.409012	-1.06319	0.287695	0.999863	selenoprotein (Sel3)
PF3D7_1002500	210.605	-0.434731	0.327253	-1.32842	0.184038	0.999863	conserved Plasmodium protein, unknown function
PF3D7_0419100	55.9879	-0.434237	0.522493	-0.831086	0.405925	0.999863	conserved Plasmodium protein, unknown function
PF3D7_1226900	26.6626	0.433437	0.690681	0.627549	0.530299	0.999863	conserved Plasmodium protein, unknown function
PF3D7_0717800	62.1364	-0.432988	0.370684	-1.16808	0.242774	0.999863	conserved Plasmodium protein, unknown function
PF3D7_1221100	29.9564	0.432559	0.501144	0.863143	0.388059	0.999863	conserved Plasmodium protein, unknown function
PF3D7_0806100	218.261	-0.432252	0.321167	-1.34588	0.178342	0.999863	conserved Plasmodium protein, unknown function
PF3D7_0404700	2329.69	0.431581	0.364683	1.18344	0.236634	0.999863	dipeptidyl aminopeptidase 3 (DPAP3)
PF3D7_0724100	5599.38	0.431437	0.336723	1.28128	0.200094	0.999863	conserved Plasmodium protein, unknown function
PF3D7_1245600	25.9085	0.431172	0.422742	1.01994	0.307757	0.999863	kinesin, putative
PF3D7_0800800	5.67834	0.430999	1.27594	0.33779	0.735522	0.999863	Plasmodium exported protein (hyp7), unknown function
PF3D7_0106100	260.012	0.430752	0.255901	1.68328	0.0923209	0.999863	V-type proton ATPase subunit C, putative
PF3D7_0310000	66.291	0.430353	0.523932	0.821391	0.411423	0.999863	50S ribosomal protein L9, apicoplast, putative
PF3D7_1024500	51.7685	-0.430337	0.459406	-0.936726	0.3489	0.999863	conserved Plasmodium protein, unknown function
PF3D7_0707200	392.93	0.430207	0.287794	1.49485	0.134955	0.999863	conserved Plasmodium protein, unknown function
PF3D7_1146200	49.8244	-0.429789	0.498313	-0.862488	0.388419	0.999863	conserved Plasmodium protein, unknown function
PF3D7_0517300	15354.1	0.429652	0.355783	1.20762	0.227192	0.999863	serine/arginine-rich splicing factor 1 (SR1)
PF3D7_0905500	221.28	-0.429596	0.533322	-0.80551	0.420526	0.999863	conserved Plasmodium protein, unknown function
PF3D7_1371600	507.702	0.429252	0.566022	0.758367	0.448232	0.999863	erythrocyte binding like protein 1, pseudogene (EBL1)
PF3D7_1123700	205.849	-0.429068	0.444747	-0.964747	0.334672	0.999863	mitochondrial ribosomal protein L37, putative
PF3D7_0304000	29.9225	-0.428996	0.520657	-0.823951	0.409967	0.999863	inner membrane complex protein 1a, putative (IMC1a)
PF3D7_1131700	2.93658	0.42896	1.17191	0.366036	0.714338	0.999863	conserved Plasmodium protein, unknown function
PF3D7_0700900	0.230025	-0.428317	6.49038	-0.0659926	0.947384	0.999863	RESA-like protein, pseudogene
PF3D7_0830500	22187.1	0.427472	0.363807	1.175	0.239996	0.999863	tryptophan/threonine-rich antigen (TryThrA)
PF3D7_0420300	6285.6	0.42742	0.386463	1.10598	0.268735	0.999863	transcription factor with AP2 domain(s) (ApiAP2)
PF3D7_1301500	94.6836	0.427374	0.452164	0.945174	0.34457	0.999863	Plasmodium exported protein (PHISTa), unknown function
PF3D7_1147200	19.7225	-0.426751	0.790009	-0.540185	0.58907	0.999863	tubulin--tyrosine ligase, putative
PF3D7_1423300	903.61	0.426745	0.350019	1.21921	0.222766	0.999863	serine/threonine protein phosphatase 7 (PP7)
PF3D7_1025400	799.172	0.426561	0.325713	1.30962	0.190323	0.999863	conserved Plasmodium membrane protein, unknown function
PF3D7_1414600	199.849	-0.426376	0.416776	-1.02303	0.306292	0.999863	RNA guanylyltransferase (Pgt1)
PF3D7_0727700	92.207	0.425995	0.415033	1.02641	0.304697	0.999863	conserved Plasmodium protein, unknown function
PF3D7_1212700	33836.1	0.425718	0.323904	1.31433	0.188735	0.999863	eukaryotic translation initiation factor 3 subunit A, putative (EIF3A)
PF3D7_1028200	118.165	-0.425622	0.363932	-1.16951	0.242199	0.999863	zinc finger, C3HC4 type, putative
PF3D7_0804300	1850.98	0.425342	0.321557	1.32275	0.185917	0.999863	conserved Plasmodium protein, unknown function
PF3D7_1031900	81.8272	-0.425266	0.4099	-1.03749	0.299509	0.999863	conserved Plasmodium protein, unknown function
PF3D7_0805800	1.80546	0.425036	1.43082	0.297057	0.766423	0.999863	conserved Plasmodium protein, unknown function
PF3D7_0110900	89.3671	0.424683	0.600308	0.707441	0.479292	0.999863	adenylate kinase-like protein 1 (AKLP1)
PF3D7_0509700	29.3462	0.423463	0.498531	0.849421	0.395647	0.999863	conserved Plasmodium protein, unknown function
PF3D7_0508900	5866.56	0.423336	0.320864	1.31936	0.187048	0.999863	conserved Plasmodium protein, unknown function
PF3D7_0515400	611.155	0.423296	0.343741	1.23144	0.21816	0.999863	conserved Plasmodium protein, unknown function
PF3D7_0112200	621.431	0.423229	0.501544	0.843853	0.398752	0.999863	multidrug resistance-associated protein 1 (MRP1)
PF3D7_0920500	397.487	-0.422909	0.360923	-1.17174	0.2413	0.999863	ADP-ribosylation factor, putative
PF3D7_0625300	386.358	0.422573	0.395656	1.06803	0.285507	0.999863	DNA polymerase 1, putative
PF3D7_0722900	14.8548	0.422183	0.710411	0.59428	0.552325	0.999863	conserved Plasmodium protein, unknown function
PF3D7_1346000	20.7046	-0.42214	0.538083	-0.784525	0.432732	0.999863	dynactin subunit 2, putative
PF3D7_0213600	80.4226	-0.421829	0.472947	-0.891915	0.372438	0.999863	conserved Plasmodium protein, unknown function
PF3D7_1131100	110.577	-0.421477	0.379655	-1.11016	0.266931	0.999863	serpentine receptor, putative (SR1)
PF3D7_1339000	9.26475	-0.421152	0.87892	-0.47917	0.631818	0.999863	probable protein, unknown function
PF3D7_1306700	57.4459	0.421117	0.352531	1.19455	0.232262	0.999863	conserved Plasmodium protein, unknown function
PF3D7_1022200	176.858	-0.421077	0.490905	-0.857756	0.391027	0.999863	conserved Plasmodium membrane protein, unknown function
PF3D7_0937500	0.504686	-0.420616	2.63886	-0.159393	0.873359	0.999863	rifin (RIF)
PF3D7_0211500	168.08	0.42042	0.36094	1.16479	0.244103	0.999863	GAF domain-related protein, putative
PF3D7_1471800	26.4871	-0.420307	0.596298	-0.704861	0.480897	0.999863	conserved Plasmodium protein, unknown function
PF3D7_1204200	34.1229	0.419978	0.477834	0.87892	0.379445	0.999863	conserved Plasmodium protein, unknown function
PF3D7_1250400	35.1394	-0.419935	0.473455	-0.886959	0.375101	0.999863	conserved Plasmodium protein, unknown function
PF3D7_1365400	145.025	-0.419909	0.408469	-1.02801	0.303947	0.999863	ubiquitin-activating enzyme (Uba2)
PF3D7_0100300	65.6202	0.419903	0.491744	0.853906	0.393157	0.999863	erythrocyte membrane protein 1, PfEMP1 (VAR)
PF3D7_0516500	27.3989	-0.419874	0.641663	-0.654353	0.512885	0.999863	metabolite/drug transporter, putative
PF3D7_1348800	24.1727	-0.419644	0.768582	-0.545997	0.585068	0.999863	E1-E2 ATPase, putative
PF3D7_1022400	8016.81	0.419636	0.31924	1.31449	0.188683	0.999863	serine/arginine-rich splicing factor 4 (SRSF4)
PF3D7_0513900	75.1998	-0.419609	0.38138	-1.10024	0.271228	0.999863	conserved Plasmodium protein, unknown function
PF3D7_1247700	191.245	0.419251	0.417228	1.00485	0.31497	0.999863	conserved Plasmodium protein, unknown function
PF3D7_1402400	273.78	0.419243	0.220459	1.90169	0.057212	0.999863	U1 small nuclear ribonucleoprotein C, putative
PF3D7_1311200	163.532	-0.41916	0.411802	-1.01787	0.30874	0.999863	alternative splicing regulator, putative
PF3D7_0823600	60.3204	-0.418876	0.321785	-1.30173	0.193009	0.999863	lipoate-protein ligase B (LipB)
PF3D7_1011100	82.4511	-0.41884	0.47492	-0.881918	0.377821	0.999863	conserved Plasmodium protein, unknown function
PF3D7_1463800	10.3238	-0.41882	0.870007	-0.481398	0.630233	0.999863	mitochondrial ribosomal protein S6-2 precursor, putative
PF3D7_0318800	40.1865	0.418592	0.598059	0.699918	0.483979	0.999863	triosephosphate isomerase, putative
PF3D7_0424800	13.11	0.418204	0.596826	0.700713	0.483482	0.999863	Plasmodium exported protein (PHISTb), unknown function
PF3D7_1305800	5.10646	-0.417671	0.912774	-0.457584	0.647251	0.999863	conserved Plasmodium protein, unknown function
PF3D7_0723700	446.316	0.41765	0.271364	1.53907	0.123786	0.999863	metallo-hydrolase/oxidoreductase, putative
PF3D7_0923600	40.0022	-0.417579	0.559306	-0.746602	0.455304	0.999863	lipoate-protein ligase 2 (LipL2)
PF3D7_1320800	340.302	-0.416905	0.345499	-1.20668	0.227557	0.999863	dihydrolipoyllysine-residue succinyltransferase component of 2-oxoglutarate dehydrogenase complex
PF3D7_0618900	195.953	0.416637	0.399463	1.04299	0.296952	0.999863	NA
PF3D7_0612000	80.7437	0.416246	0.390421	1.06615	0.286358	0.999863	conserved Plasmodium protein, unknown function
PF3D7_0912500	1926.76	0.416016	0.361114	1.15204	0.249306	0.999863	conserved Plasmodium protein, unknown function
PF3D7_0721400	383.948	0.415633	0.258501	1.60786	0.107866	0.999863	conserved Plasmodium protein, unknown function
PF3D7_1122700	57.9895	-0.415308	0.668695	-0.621073	0.534552	0.999863	conserved Plasmodium protein, unknown function
PF3D7_1338800	135.915	-0.41527	0.717115	-0.579085	0.562532	0.999863	CPW-WPC family protein
PF3D7_1361300	13.0789	-0.414339	0.677016	-0.612007	0.540533	0.999863	conserved Plasmodium protein, unknown function
PF3D7_1465000	350.357	0.41411	0.316923	1.30666	0.191329	0.999863	conserved Plasmodium protein, unknown function
PF3D7_0830700	451.476	0.413983	0.238055	1.73903	0.0820301	0.999863	Plasmodium exported protein (hyp9), unknown function
PF3D7_1212600	169.939	-0.413823	0.366487	-1.12916	0.25883	0.999863	NA
PF3D7_0825700	3.79504	-0.413388	1.19278	-0.346576	0.72891	0.999863	conserved Plasmodium protein, unknown function
PF3D7_0615000	278.979	-0.413175	0.387856	-1.06528	0.28675	0.999863	conserved Plasmodium protein, unknown function
PF3D7_0317200	3438.02	0.412801	0.306143	1.34839	0.177532	0.999863	cdc2-related protein kinase 4 (CRK4)
PF3D7_0903100	118.144	-0.412661	0.556034	-0.74215	0.457997	0.999863	protein RER1, putative (RER1)
PF3D7_1357200	185.982	0.412331	0.281451	1.46502	0.142916	0.999863	glutamate--tRNA ligase
PF3D7_0623700	230.978	-0.41159	0.343674	-1.19762	0.231066	0.999863	ATP dependent DEAD-box helicase, putative
PF3D7_1136000	486.243	0.411242	0.419961	0.979239	0.327462	0.999863	conserved Plasmodium protein, unknown function
PF3D7_1016100	5.97688	0.411138	0.686126	0.599216	0.549029	0.999863	conserved Plasmodium protein, unknown function
PF3D7_0407800	2541.41	0.411122	0.393254	1.04544	0.295821	0.999863	conserved Plasmodium protein, unknown function
PF3D7_0213200	98.6929	0.410475	0.498988	0.822614	0.410727	0.999863	conserved Plasmodium protein, unknown function
PF3D7_1024600	91.9695	0.409773	0.308136	1.32985	0.183569	0.999863	RAP protein, putative
PF3D7_1365600	95.9191	0.409745	0.434767	0.942446	0.345964	0.999863	DNA topoisomerase VI, b subunit, putative
PF3D7_1425600	139.488	-0.409496	0.469844	-0.871557	0.38345	0.999863	zinc finger protein, putative
PF3D7_1030900	6.58176	-0.409303	0.954586	-0.428775	0.668087	0.999863	28 kDa ookinete surface protein (P28)
PF3D7_1351200	286.872	-0.409001	0.303275	-1.34862	0.17746	0.999863	conserved Plasmodium protein, unknown function
PF3D7_0517100	118.218	-0.408801	0.335486	-1.21853	0.223021	0.999863	conserved Plasmodium protein, unknown function
PF3D7_0320000	594.585	0.408462	0.336413	1.21417	0.224684	0.999863	protein phosphatase inhibitor 2 (I2)
PF3D7_1424000	7.14236	0.407939	0.970477	0.420349	0.67423	0.999863	small nucleolar RNA snoR24
PF3D7_1417900	173.776	-0.407567	0.384049	-1.06124	0.288582	0.999863	conserved Plasmodium protein, unknown function
PF3D7_1106900	38.4317	0.407509	0.599767	0.679445	0.496856	0.999863	conserved Plasmodium protein, unknown function
PF3D7_0900200	5.73492	-0.407371	1.03067	-0.395249	0.692659	0.999863	rifin (RIF)
PF3D7_0709050	2.95182	-0.407366	1.45659	-0.279671	0.77973	0.999863	small nucleolar RNA
PF3D7_0802200	2166.21	-0.40686	0.358138	-1.13604	0.255938	0.999863	1-cys peroxiredoxin (1-CysPxn)
PF3D7_1470000	45.9062	-0.406799	0.6555	-0.620594	0.534867	0.999863	autophagy-related protein 12, putative (ATG12)
PF3D7_0826400	85.1085	-0.406344	0.41716	-0.974072	0.330021	0.999863	dehydrodolichyl diphosphate synthetase, putative
PF3D7_1316600	1353.46	0.405051	0.343938	1.17768	0.238923	0.999863	choline-phosphate cytidylyltransferase (CCT)
PF3D7_1130300	8.9214	-0.404853	0.843587	-0.479919	0.631285	0.999863	small nucleolar RNA snoR13
PF3D7_0803300	79.5298	-0.404351	0.427705	-0.945395	0.344457	0.999863	mitogen-activated protein kinase organizer 1, putative (MORG1)
PF3D7_0919700	161.296	-0.403804	0.382478	-1.05576	0.291079	0.999863	pyridoxal 5'-phosphate dependent enzyme class III, putative
PF3D7_0307100	2641.39	-0.403167	0.37404	-1.07787	0.281091	0.999863	40S ribosomal protein S12, putative
PF3D7_1006800	13901.9	0.402814	0.371787	1.08345	0.278607	0.999863	RNA-binding protein, putative
PF3D7_0609900	901.235	0.402757	0.211298	1.90611	0.0566358	0.999863	conserved Plasmodium protein, unknown function
PF3D7_0500700	0.621441	-0.402414	2.18363	-0.184286	0.853789	0.999863	rifin, pseudogene (RIF)
PF3D7_1453700	26705.2	0.401974	0.346348	1.16061	0.245802	0.999863	co-chaperone p23 (P23)
PF3D7_0211600	49.9118	0.401859	0.514802	0.780609	0.435033	0.999863	dolichol-linked oligosaccharide biosynthesis enzyme, putative
PF3D7_0418800	9.02006	-0.401755	0.893199	-0.449794	0.652859	0.999863	conserved Plasmodium protein, unknown function
PF3D7_0904100	322.837	0.40131	0.256771	1.56291	0.118074	0.999863	AP-4 complex subunit epsilon, putative
PF3D7_0610000	229.58	0.401272	0.371343	1.0806	0.279876	0.999863	mitochondrial ribosomal protein L19 precursor, putative
PF3D7_1032200	19.5828	-0.40111	0.612531	-0.654841	0.51257	0.999863	conserved Plasmodium protein, unknown function
PF3D7_0220900	7.36033	-0.40098	1.68603	-0.237825	0.812017	0.999863	Plasmodium exported protein, unknown function, pseudogene
PF3D7_0700800	13.2083	-0.400567	1.64334	-0.243753	0.807423	0.999863	Pfmc-2TM Maurer's cleft two transmembrane protein (MC-2TM)
PF3D7_1108800	5.4129	0.400564	0.933249	0.429215	0.667767	0.999863	conserved Plasmodium protein, unknown function
PF3D7_1328200	273.451	0.400293	0.408316	0.980352	0.326913	0.999863	conserved Plasmodium protein, unknown function
PF3D7_1327600	113.151	-0.40015	0.550228	-0.727243	0.467077	0.999863	nicotinate-nucleotide adenylyltransferase (NMNAT)
PF3D7_1138350	24.1543	-0.39993	0.628246	-0.636582	0.524397	0.999863	NA
PF3D7_1019000	4520.62	-0.399735	0.301266	-1.32685	0.184559	0.999863	eukaryotic translation initiation factor subunit eIF2A, putative
PF3D7_1217500	2432.37	-0.399198	0.552406	-0.722654	0.469892	0.999863	conserved Plasmodium protein, unknown function
PF3D7_0904900	1140.02	0.399146	0.329228	1.21237	0.225371	0.999863	copper-transporting ATPase (CuTP)
PF3D7_1301600	113.495	0.399037	0.462074	0.863578	0.38782	0.999863	erythrocyte binding antigen-140 (EBA140)
PF3D7_0530750	22.8932	-0.398946	0.668033	-0.597194	0.550378	0.999863	NA
PF3D7_1108900	139.471	-0.398868	0.422827	-0.943336	0.345509	0.999863	conserved Plasmodium protein, unknown function
PF3D7_0629300	843.167	0.398433	0.336092	1.18549	0.235824	0.999863	phospholipase, putative (PL)
PF3D7_1430500	14.6155	0.398403	0.545535	0.730298	0.465208	0.999863	conserved Plasmodium protein, unknown function
PF3D7_1458300	453.477	0.398375	0.366876	1.08586	0.277541	0.999863	conserved Plasmodium protein, unknown function
PF3D7_0420600	399.955	0.398374	0.365118	1.09108	0.275237	0.999863	conserved Plasmodium protein, unknown function
PF3D7_0824500	133.252	0.397754	0.455024	0.874139	0.382043	0.999863	conserved Plasmodium protein, unknown function
PF3D7_1127600	643.771	0.397657	0.291048	1.36629	0.171848	0.999863	CRAL/TRIO domain-containing protein, putative
PF3D7_1473000	0.0922884	-0.397511	10.5219	-0.0377794	0.969864	0.999863	conserved Plasmodium protein, unknown function
PF3D7_1447600	10.9641	0.397401	0.898705	0.442194	0.658349	0.999863	conserved Plasmodium protein, unknown function
PF3D7_1114000	13.3868	-0.397391	0.630738	-0.630041	0.528668	0.999863	dynein light chain type 2, putative
PF3D7_1213100	127.243	-0.39724	0.601104	-0.660851	0.508708	0.999863	U1 spliceosomal RNA
PF3D7_0417700	32.0199	-0.397173	0.530523	-0.748645	0.454071	0.999863	conserved Plasmodium protein, unknown function
PF3D7_0828400	117.921	-0.397005	0.366495	-1.08325	0.278698	0.999863	mitochondrial inner membrane protein OXA1, putative (OXA1)
PF3D7_0607100	22.5138	-0.396937	0.612809	-0.647734	0.517157	0.999863	MYND finger protein, putative
PF3D7_1364700	13.163	-0.396302	0.681455	-0.581554	0.560867	0.999863	conserved Plasmodium protein, unknown function, pseudogene
PF3D7_1249400	77.8138	-0.396148	0.498883	-0.79407	0.427154	0.999863	conserved Plasmodium protein, unknown function
PF3D7_0619000	1804.98	0.396091	0.320663	1.23522	0.216748	0.999863	NA
PF3D7_1116100	1592.52	0.39586	0.308229	1.28431	0.199035	0.999863	serine esterase, putative
PF3D7_0424300	3775.19	0.395305	0.355476	1.11204	0.26612	0.999863	erythrocyte binding antigen-165, pseudogene (EBA165)
PF3D7_1133700	11480.5	0.395154	0.314798	1.25526	0.209384	0.999863	conserved Plasmodium protein, unknown function
PF3D7_1307300	178.647	-0.395092	0.317785	-1.24327	0.213769	0.999863	DEAD box helicase, putative
PF3D7_1460800	142.162	-0.394965	0.394464	-1.00127	0.316696	0.999863	snRNA-activating protein complex subunit 3, putative
PF3D7_0911500	28.6991	-0.394901	0.539781	-0.731593	0.464417	0.999863	NA
PF3D7_1315600	141.19	-0.394869	0.365127	-1.08146	0.279494	0.999863	CDP-diacylglycerol--inositol 3-phosphatidyltransferase (PIS)
PF3D7_0613000	140.102	-0.394662	0.439688	-0.897596	0.369401	0.999863	NA
PF3D7_1312800	569.051	0.394447	0.286692	1.37586	0.168866	0.999863	conserved Plasmodium protein, unknown function
PF3D7_1249500	148.106	0.394405	0.371706	1.06107	0.288659	0.999863	cutA, putative
PF3D7_1143600	41.5598	-0.394396	0.551429	-0.715226	0.474469	0.999863	conserved Plasmodium protein, unknown function
PF3D7_1213000	1.37916	-0.393808	2.955	-0.133268	0.893981	0.999863	unspecified product
PF3D7_1102200	40.0203	0.392845	0.497095	0.790281	0.429364	0.999863	DnaJ protein, putative
PF3D7_0522500	205.234	0.392826	0.414067	0.948703	0.342772	0.999863	50S ribosomal protein L17, apicoplast, putative (RPL17)
PF3D7_1313000	284.653	0.392768	0.361873	1.08537	0.277756	0.999863	ubiquitin-like protein nedd8 homologue, putative (Nedd8)
PF3D7_1135300	59.038	-0.392652	0.410812	-0.955795	0.339176	0.999863	conserved Plasmodium membrane protein, unknown function
PF3D7_0612200	1490.97	0.392563	0.393594	0.997382	0.318579	0.999863	leucine-rich repeat protein (LRR6)
PF3D7_0726700	145.294	-0.392331	0.338593	-1.15871	0.246575	0.999863	conserved Plasmodium protein, unknown function
PF3D7_0216300	385.716	0.391896	0.24362	1.60864	0.107695	0.999863	conserved Plasmodium protein, unknown function
PF3D7_1411300	356.17	0.391756	0.257517	1.52128	0.128188	0.999863	conserved Plasmodium protein, unknown function
PF3D7_1463900	887.837	0.391588	0.402665	0.97249	0.330807	0.999863	conserved Plasmodium membrane protein, unknown function
PF3D7_MIT01700	2.53536	-0.39158	1.37961	-0.283833	0.776538	0.999863	NA
PF3D7_0920700	674.06	0.390931	0.342614	1.14102	0.25386	0.999863	conserved Plasmodium protein, unknown function
PF3D7_1458100	49.2352	-0.390415	0.435617	-0.896234	0.370128	0.999863	protein PET117, putative (PET117)
PF3D7_0607300	126.46	-0.390318	0.392767	-0.993764	0.320338	0.999863	uroporphyrinogen III decarboxylase (UROD)
PF3D7_0532400	2481.39	0.390098	0.340368	1.14611	0.25175	0.999863	lysine-rich membrane-associated PHISTb protein (LyMP)
PF3D7_1337800	625.349	-0.390091	0.40951	-0.952579	0.340804	0.999863	calcium-dependent protein kinase 5 (CDPK5)
PF3D7_0114500	9.51522	0.389805	1.74111	0.223883	0.822848	0.999863	Plasmodium exported protein (hyp10), unknown function
PF3D7_0902400	127.76	0.389682	0.438317	0.889042	0.37398	0.999863	serine/threonine protein kinase, FIKK family (FIKK9.5)
PF3D7_0420400	135.926	0.389663	0.323391	1.20493	0.228231	0.999863	ribosome-recycling factor (RRF2)
PF3D7_1408800	13.9202	-0.389211	0.73045	-0.532837	0.594146	0.999863	conserved Plasmodium protein, unknown function
PF3D7_0301100	2.44156	0.38914	1.78417	0.218108	0.827345	0.999863	Plasmodium exported protein (hyp13), unknown function
PF3D7_1133900	1160.22	0.389028	0.180189	2.159	0.0308499	0.999863	conserved Plasmodium protein, unknown function
PF3D7_1201100	636.017	0.388588	0.350148	1.10978	0.267093	0.999863	RESA-like protein with PHIST and DnaJ domains
PF3D7_1125100	148.027	-0.388458	0.406788	-0.954941	0.339608	0.999863	vacuolar membrane protein-related, putative
PF3D7_MIT04000	365.202	-0.388357	0.67153	-0.578316	0.563051	0.999863	NA
PF3D7_1462200	44.0981	-0.388261	0.548188	-0.708263	0.478782	0.999863	conserved Plasmodium protein, unknown function
PF3D7_1409200	172.648	-0.387929	0.386088	-1.00477	0.315009	0.999863	NA
PF3D7_1440400	333.709	0.387867	0.391434	0.990886	0.321741	0.999863	conserved Plasmodium protein, unknown function
PF3D7_0216800	188.895	0.3877	0.511724	0.757635	0.448669	0.999863	conserved Plasmodium membrane protein, unknown function
PF3D7_0220400	55.3321	0.387481	0.432196	0.89654	0.369964	0.999863	DnaJ protein, putative, pseudogene
PF3D7_1444200	31.6516	-0.387294	0.438047	-0.884138	0.376622	0.999863	calmodulin-like protein
PF3D7_0321100	495.241	0.38724	0.382075	1.01352	0.310813	0.999863	conserved Plasmodium protein, unknown function
PF3D7_0712800	49.8487	0.386873	0.480443	0.805243	0.42068	0.999863	erythrocyte membrane protein 1, PfEMP1 (VAR)
PF3D7_1100800	4.8113	0.386783	1.81088	0.213589	0.830868	0.999863	Pfmc-2TM Maurer's cleft two transmembrane protein (MC-2TM)
PF3D7_0512500	168.958	-0.386224	0.383121	-1.0081	0.313406	0.999863	conserved Plasmodium protein, unknown function
PF3D7_0723600	458.237	0.385832	0.332582	1.16011	0.246004	0.999863	conserved Plasmodium protein, unknown function
PF3D7_1143400	4642.27	0.385418	0.417409	0.923356	0.355822	0.999863	translation initiation factor eIF-1A, putative
PF3D7_1356500	2.24086	-0.384835	1.39985	-0.274911	0.783384	0.999863	conserved Plasmodium protein, unknown function
PF3D7_1312450	23.2429	0.384616	0.670257	0.573833	0.566081	0.999863	NA
PF3D7_0317400	71.5665	-0.384546	0.426035	-0.902616	0.36673	0.999863	conserved Plasmodium protein, unknown function
PF3D7_1034300	1.88437	0.384057	1.3115	0.292837	0.769646	0.999863	thioredoxin-like associated protein 2, putative (TLAP2)
PF3D7_1119700	141.156	-0.38393	0.476809	-0.805207	0.4207	0.999863	conserved Plasmodium protein, unknown function
PF3D7_1117400	750.6	-0.383821	0.374995	-1.02354	0.306054	0.999863	conserved Plasmodium protein, unknown function
PF3D7_1023800	96.3594	0.383595	0.365876	1.04843	0.29444	0.999863	conserved Plasmodium protein, unknown function
PF3D7_1410100	122.434	-0.383482	0.43483	-0.881913	0.377824	0.999863	alpha/beta hydrolase, putative
PF3D7_1315100	31.1013	-0.381999	0.434963	-0.878233	0.379817	0.999863	serine/threonine protein kinase (PK9)
PF3D7_1254600	3.01096	0.381756	1.87059	0.204083	0.838289	0.999863	stevor
PF3D7_1137000	61.1495	-0.381196	0.853993	-0.446369	0.655331	0.999863	U2 spliceosomal RNA
PF3D7_0714600	778.601	-0.381082	0.487368	-0.781918	0.434263	0.999863	conserved Plasmodium protein, unknown function
PF3D7_1350300	408.828	-0.380881	0.315673	-1.20657	0.227599	0.999863	conserved Plasmodium protein, unknown function
PF3D7_1476900	154.662	-0.380543	0.512012	-0.74323	0.457342	0.999863	Plasmodium exported protein, unknown function, pseudogene
PF3D7_1037200	19.8189	-0.380118	0.632084	-0.601373	0.547592	0.999863	conserved Plasmodium protein, unknown function
PF3D7_1115100	146.479	0.380038	0.592715	0.641182	0.521404	0.999863	conserved Plasmodium protein, unknown function
PF3D7_1249000	117.547	-0.379922	0.371139	-1.02366	0.305995	0.999863	conserved Plasmodium membrane protein, unknown function
PF3D7_0219200	6238.2	0.379442	0.464328	0.817184	0.413823	0.999863	40S ribosomal protein S30
PF3D7_0202300	67.2331	0.379431	0.597358	0.635181	0.52531	0.999863	Plasmodium exported protein (hyp11), unknown function
PF3D7_0504100	74.0465	0.379128	0.369115	1.02713	0.30436	0.999863	AN1-like zinc finger family protein
PF3D7_1040200	60.4056	-0.378883	0.991318	-0.382202	0.702312	0.999863	stevor
PF3D7_0625700	88.9478	0.378729	0.50613	0.748284	0.454289	0.999863	conserved Plasmodium protein, unknown function
PF3D7_0725300	2217.17	0.378433	0.333762	1.13384	0.256861	0.999863	conserved Plasmodium protein, unknown function
PF3D7_1342400	2755.58	0.378258	0.320719	1.17941	0.238236	0.999863	casein kinase II beta chain (CK2beta2)
PF3D7_1116200	70.9855	0.378041	0.34198	1.10545	0.268966	0.999863	NA
PF3D7_1479000	18.2262	0.377726	0.739092	0.511067	0.609304	0.999863	acyl-CoA synthetase (ACS1a)
PF3D7_1020000	2980.53	0.377343	0.388182	0.97208	0.331011	0.999863	large subunit rRNA processing RRM protein, putative
PF3D7_0821900	149.411	-0.377073	0.39106	-0.964233	0.334929	0.999863	conserved Plasmodium protein, unknown function
PF3D7_1435300	1681.75	0.377003	0.409459	0.920735	0.357189	0.999863	NAD(P)H-dependent glutamate synthase, putative
PF3D7_0420200	39.9245	-0.376737	0.422941	-0.890755	0.373061	0.999863	holo-[acyl-carrier-protein] synthase, putative (ACPS)
PF3D7_1104200	419.708	0.3763	0.3686	1.02089	0.307306	0.999863	chromatin remodeling protein (SNF2L)
PF3D7_1142200	16.9871	0.375827	0.813286	0.462109	0.644003	0.999863	conserved Plasmodium protein, unknown function
PF3D7_0937700	1.05755	0.375304	1.98488	0.189081	0.850029	0.999863	rifin (RIF)
PF3D7_0825200	91.6004	-0.375029	0.384831	-0.97453	0.329793	0.999863	translation initiation factor IF-3 (IF3a)
PF3D7_0100600	1.02189	0.374943	1.84462	0.203263	0.838929	0.999863	rifin (RIF)
PF3D7_0529100	83.8772	0.374795	0.40355	0.928746	0.353021	0.999863	conserved Plasmodium protein, unknown function
PF3D7_1018900	46.3468	0.374756	0.379915	0.986421	0.323927	0.999863	conserved Plasmodium protein, unknown function
PF3D7_0830300	47.6099	0.37441	0.511002	0.732698	0.463743	0.999863	sporozoite invasion-associated protein 2 (SIAP2)
PF3D7_1024100	136.297	0.374227	0.347699	1.0763	0.281795	0.999863	conserved Plasmodium protein, unknown function
PF3D7_1367100	2180.13	0.374146	0.298699	1.25259	0.210356	0.999863	U1 small nuclear ribonucleoprotein, putative
PF3D7_1000600	410.459	0.374072	0.411344	0.909391	0.363144	0.999863	rifin (RIF)
PF3D7_0701600	5.4256	0.373728	1.8836	0.198411	0.842723	0.999863	Pfmc-2TM Maurer's cleft two transmembrane protein (MC-2TM)
PF3D7_0831300	691.171	0.373636	0.403532	0.925916	0.35449	0.999863	Plasmodium exported protein, unknown function (GEXP13)
PF3D7_0107900	128.573	0.373607	0.353313	1.05744	0.290311	0.999863	conserved Plasmodium protein, unknown function
PF3D7_0512800	266.871	-0.373501	0.512643	-0.728579	0.466259	0.999863	conserved Plasmodium protein, unknown function
PF3D7_1332100	35.4038	0.373486	0.452421	0.825528	0.409072	0.999863	conserved Plasmodium membrane protein, unknown function
PF3D7_1139200	108.493	-0.373451	0.447233	-0.835027	0.403702	0.999863	conserved Plasmodium protein, unknown function
PF3D7_0109500	831.037	0.373353	0.298672	1.25004	0.211283	0.999863	N-acetyltransferase, putative
PF3D7_1145100	423.302	-0.373187	0.399045	-0.935199	0.349686	0.999863	coatomer subunit gamma, putative (SEC21)
PF3D7_1105200	26.2007	-0.37312	0.512053	-0.728675	0.466201	0.999863	WD repeat-containing protein WRAP73, putative (WDR8)
PF3D7_1251900	1.13948	0.372686	1.98935	0.187341	0.851394	0.999863	tRNA Valine
PF3D7_0530300	295.432	0.372394	0.319273	1.16638	0.24346	0.999863	conserved Plasmodium membrane protein, unknown function
PF3D7_1121500	44.3633	0.371824	0.548125	0.678357	0.497546	0.999863	conserved Plasmodium protein, unknown function
PF3D7_0925500	214.843	-0.371428	0.38444	-0.966154	0.333967	0.999863	thioredoxin-like protein 2 (TLP2)
PF3D7_0600200	72.1138	0.371401	0.515217	0.720863	0.470994	0.999863	erythrocyte membrane protein 1, PfEMP1 (VAR)
PF3D7_1410400	8543.18	0.370828	0.429463	0.863469	0.387879	0.999863	rhoptry-associated protein 1 (RAP1)
PF3D7_0910800	336.839	0.370676	0.245812	1.50796	0.131565	0.999863	cytosolic Fe-S cluster assembly factor NBP35, putative (NBP35)
PF3D7_0421700	17.9718	-0.370247	0.778746	-0.47544	0.634474	0.999863	conserved Plasmodium protein, unknown function
PF3D7_0519300	114.288	-0.370132	0.33572	-1.1025	0.270243	0.999863	cytochrome c oxidase assembly protein (heme A: farnesyltransferase), putative
PF3D7_1455800	50.2941	-0.370111	1.08677	-0.340562	0.733434	0.999863	LCCL domain-containing protein (CCp2)
PF3D7_0822700	33.7207	0.369759	0.477325	0.774649	0.438547	0.999863	conserved Plasmodium protein, unknown function
PF3D7_1455600	194.958	0.369746	0.496291	0.745019	0.45626	0.999863	ferlin, putative
PF3D7_1040300	47.0604	0.369324	0.64881	0.569233	0.569198	0.999863	rifin (RIF)
PF3D7_1003900	10.5783	0.369212	0.719997	0.512796	0.608094	0.999863	conserved Plasmodium protein, unknown function
PF3D7_1034800	67.062	-0.36906	0.395124	-0.934036	0.350286	0.999863	conserved Plasmodium protein, unknown function
PF3D7_0928100	138.032	0.36888	0.875169	0.421495	0.673393	0.999863	conserved Plasmodium protein, unknown function
PF3D7_0824300	132.905	-0.368722	0.379165	-0.972458	0.330823	0.999863	GTP-binding protein, putative
PF3D7_0604600	69.6272	0.368698	0.361164	1.02086	0.30732	0.999863	DNA helicase, putative
PF3D7_1019800	256.754	-0.368694	0.40432	-0.911888	0.361828	0.999863	tRNA methyltransferase, putative
PF3D7_1113900	25.3981	0.368571	0.437961	0.841561	0.400033	0.999863	mitogen-activated protein kinase 2 (MAPK2)
PF3D7_0631200	1.88784	0.368363	1.93703	0.190169	0.849177	0.999863	erythrocyte membrane protein 1 (PfEMP1), pseudogene (VAR)
PF3D7_0906000	242.816	0.367792	0.355377	1.03493	0.3007	0.999863	exoribonuclease II (RNaseII)
PF3D7_1352000	247.213	-0.367185	0.342346	-1.07256	0.28347	0.999863	conserved Plasmodium protein, unknown function
PF3D7_1305400	208.511	0.367147	0.298271	1.23092	0.218355	0.999863	AAR2 protein, putative
PF3D7_1427500	274.062	0.367059	0.34589	1.0612	0.288599	0.999863	DNA mismatch repair protein MSH2, putative (MSH2-1)
PF3D7_0616300	182.951	-0.367023	0.215998	-1.69919	0.0892828	0.999863	conserved Plasmodium protein, unknown function
PF3D7_0903800	4.29225	-0.366402	1.07795	-0.339905	0.733928	0.999863	LCCL domain-containing protein (CCp4)
PF3D7_0711100	140.12	-0.366035	0.449881	-0.813626	0.415859	0.999863	conserved Plasmodium membrane protein, unknown function
PF3D7_0803400	1975.27	0.365636	0.420534	0.869457	0.384597	0.999863	DNA repair and recombination protein RAD54, putative (RAD54)
PF3D7_0809600	415.643	0.365459	0.353115	1.03496	0.300689	0.999863	peptidase family C50, putative
PF3D7_1372600	39.4715	0.365441	1.32618	0.275559	0.782887	0.999863	rifin (RIF)
PF3D7_1322700	44.004	0.365091	0.428462	0.852098	0.39416	0.999863	conserved Plasmodium protein, unknown function
PF3D7_0830100	74.7955	0.365077	0.478969	0.762215	0.445931	0.999863	unspecified product
PF3D7_0928300	108.271	-0.364936	0.330379	-1.1046	0.269333	0.999863	conserved Plasmodium protein, unknown function
PF3D7_0927500	38.6882	-0.364757	0.470174	-0.775792	0.437872	0.999863	dynein light chain, putative
PF3D7_1346800	60.7742	-0.364729	0.652053	-0.559354	0.57592	0.999863	6-cysteine protein (P47)
PF3D7_1122000	37.4671	0.364651	0.574683	0.634526	0.525738	0.999863	conserved Plasmodium protein, unknown function
PF3D7_1307500	306.62	0.364446	0.469056	0.776978	0.437172	0.999863	conserved Plasmodium protein, unknown function
PF3D7_1132400	563.171	-0.363923	0.298626	-1.21866	0.222973	0.999863	conserved Plasmodium membrane protein, unknown function
PF3D7_0913150	1.51859	0.363892	1.98414	0.1834	0.854484	0.999863	NA
PF3D7_0513800	186.351	0.363763	0.347313	1.04736	0.294932	0.999863	ras-related protein Rab-1A (RAB1a)
PF3D7_1419800	446.174	0.36325	0.311518	1.16606	0.243588	0.999863	NA
PF3D7_1140900	148.376	0.363219	0.360707	1.00696	0.313952	0.999863	conserved Plasmodium protein, unknown function
PF3D7_1024700	214.429	0.363213	0.325502	1.11585	0.264485	0.999863	conserved Plasmodium protein, unknown function
PF3D7_1134900	15.3127	0.362962	0.534285	0.679343	0.496921	0.999863	conserved Plasmodium protein, unknown function
PF3D7_0512700	367.23	-0.362694	0.317676	-1.14171	0.253574	0.999863	orotate phosphoribosyltransferase (OPRT)
PF3D7_1219400	695.944	0.362632	0.467928	0.774974	0.438355	0.999863	erythrocyte membrane protein 1 (PfEMP1), pseudogene (VAR)
PF3D7_1303300	144.281	-0.362211	0.459957	-0.787489	0.430996	0.999863	conserved Plasmodium protein, unknown function
PF3D7_0819700	29.2392	0.362193	0.621057	0.583188	0.559767	0.999863	conserved Plasmodium protein, unknown function
PF3D7_1247600	17.518	0.362032	0.69543	0.520587	0.602655	0.999863	conserved Plasmodium protein, unknown function
PF3D7_1336400	177.415	-0.361761	0.315388	-1.14703	0.251368	0.999863	RanBPM and CLTH-like protein, putative
PF3D7_1453500	12.1561	-0.361476	0.740955	-0.487851	0.625655	0.999863	pyridine nucleotide transhydrogenase, putative
PF3D7_1219900	236.199	0.361453	0.297713	1.2141	0.224709	0.999863	D-ribulose-5-phosphate 3-epimerase, putative
PF3D7_0307600	412.375	-0.361368	0.380902	-0.948717	0.342764	0.999863	conserved Plasmodium protein, unknown function
PF3D7_1008600	24.8201	-0.361343	0.582159	-0.620694	0.534801	0.999863	zinc finger C-x8-C-x5-C-x3-H type, putative
PF3D7_1469700	142.313	0.361137	0.419018	0.861866	0.388761	0.999863	mediator of RNA polymerase II transcription subunit 6, putative
PF3D7_0707300	9847.86	0.360676	0.378299	0.953416	0.340379	0.999863	rhoptry-associated membrane antigen (RAMA)
PF3D7_0526500	662.251	0.360588	0.257056	1.40276	0.160688	0.999863	conserved Plasmodium protein, unknown function
PF3D7_MIT03300	5.9587	-0.360576	1.33069	-0.27097	0.786414	0.999863	NA
PF3D7_1105300	375.779	0.360508	0.287018	1.25605	0.209099	0.999863	conserved Plasmodium protein, unknown function
PF3D7_0506400	8.46383	-0.360167	0.81516	-0.441836	0.658608	0.999863	conserved Plasmodium protein, unknown function
PF3D7_1356600	209.371	0.359928	0.288061	1.24949	0.211487	0.999863	regulator of chromosome condensation, putative
PF3D7_1360400	186.656	-0.359644	0.402277	-0.894022	0.37131	0.999863	conserved Plasmodium protein, unknown function
PF3D7_0825400	74.2361	0.359163	0.403192	0.890799	0.373037	0.999863	conserved Plasmodium protein, unknown function
PF3D7_0824700	120.303	0.35878	0.355443	1.00939	0.312787	0.999863	lipase maturation factor, putative (LMF1)
PF3D7_1442600	209.094	0.358777	0.324721	1.10488	0.269213	0.999863	TRAP-like protein (TREP)
PF3D7_0303200	1322.86	0.358461	0.295078	1.2148	0.224443	0.999863	HAD superfamily protein, putative
PF3D7_1234300	79.979	-0.358437	0.427157	-0.839122	0.401401	0.999863	DNA polymerase epsilon subunit b, putative
PF3D7_1028000	1290.53	0.358206	0.248894	1.43919	0.150096	0.999863	methyltransferase, putative
PF3D7_0711000	397.631	0.358012	0.239322	1.49595	0.134668	0.999863	AAA family ATPase, CDC48 subfamily (Cdc48)
PF3D7_0210400	107.402	-0.357832	0.477941	-0.748695	0.454041	0.999863	50S ribosomal protein L33, putative
PF3D7_1138400	553.481	0.357822	0.40392	0.885872	0.375686	0.999863	guanylyl cyclase (GCalpha)
PF3D7_0507500	2037.74	0.357645	0.369331	0.968358	0.332865	0.999863	subtilisin-like protease 1 (SUB1)
PF3D7_0926300	233.417	-0.357436	0.365606	-0.977656	0.328245	0.999863	protein kinase, putative
PF3D7_0700200	1.30181	0.357316	2.2345	0.159909	0.872953	0.999863	rifin (RIF)
PF3D7_0728100	377.974	-0.356479	0.391198	-0.911249	0.362164	0.999863	conserved Plasmodium membrane protein, unknown function
PF3D7_0809900	199.189	0.356454	0.331802	1.0743	0.282688	0.999863	JmjC domain containing protein (JmjC1)
PF3D7_0930800	377.578	0.356141	0.398759	0.893123	0.371792	0.999863	conserved Plasmodium membrane protein, unknown function
PF3D7_1112300	101.514	-0.356029	0.371416	-0.958572	0.337774	0.999863	conserved Plasmodium protein, unknown function
PF3D7_0611100	54.2596	0.355736	0.457561	0.77746	0.436887	0.999863	succinate dehydrogenase subunit 3, putative (SDH3)
PF3D7_0719000	198.342	-0.355477	0.379881	-0.935758	0.349398	0.999863	conserved Plasmodium protein, unknown function
PF3D7_0421300	288.111	0.355408	0.432508	0.821738	0.411226	0.999863	erythrocyte membrane protein 1, PfEMP1 (VAR)
PF3D7_1356100	723.484	0.355379	0.259163	1.37126	0.170295	0.999863	conserved Plasmodium protein, unknown function
PF3D7_1345500	87.1958	-0.355277	0.395809	-0.897597	0.369401	0.999863	ubiquitin-conjugating enzyme E2 (UBC)
PF3D7_0801400	21.7224	0.355115	1.09698	0.323721	0.746149	0.999863	probable protein, unknown function
PF3D7_0207500	3753.88	0.354955	0.423716	0.83772	0.402188	0.999863	serine repeat antigen 6 (SERA6)
PF3D7_1454100	23.3056	-0.354846	0.825026	-0.430102	0.667121	0.999863	tRNA intron endonuclease, putative
PF3D7_1320400	127.843	-0.35377	0.413297	-0.855971	0.392014	0.999863	type I signal peptidase (SPB)
PF3D7_1475400	2.93592	-0.353321	1.2437	-0.284089	0.776342	0.999863	cysteine repeat modular protein 4 (CRMP4)
PF3D7_0702500	7455.71	0.353053	0.45736	0.771936	0.440152	0.999863	Plasmodium exported protein, unknown function
PF3D7_1403100	1912.47	0.352851	0.373559	0.944566	0.34488	0.999863	conserved Plasmodium protein, unknown function
PF3D7_1321400	137.889	-0.352827	0.356087	-0.990847	0.32176	0.999863	palmitoyltransferase, putative (DHHC8)
PF3D7_0936800	24606.2	0.352755	0.425865	0.828327	0.407485	0.999863	Plasmodium exported protein (PHISTc), unknown function
PF3D7_1417100	87.3735	-0.352496	0.427115	-0.825295	0.409204	0.999863	conserved Plasmodium protein, unknown function
PF3D7_0410700	924.243	0.352125	0.298647	1.17907	0.238372	0.999863	ribosome biogenesis GTPase A, putative (RbgA)
PF3D7_0711300	239.344	-0.351983	0.223891	-1.57212	0.115924	0.999863	conserved Plasmodium protein, unknown function
PF3D7_1450700	2218.29	-0.351919	0.369352	-0.952802	0.34069	0.999863	conserved Plasmodium protein, unknown function
PF3D7_1218100	34.8867	0.351872	0.636293	0.553003	0.580261	0.999863	conserved Plasmodium protein, unknown function
PF3D7_0109200	119.694	0.351784	0.345625	1.01782	0.308764	0.999863	mRNA cleavage factor-like protein, putative
PF3D7_0423800	463.382	-0.351722	0.36025	-0.976328	0.328902	0.999863	cysteine-rich protective antigen (CyRPA)
PF3D7_1304800	49.3611	0.350965	0.38407	0.913805	0.360819	0.999863	small nucleolar RNA snoR16
PF3D7_1426400	8.16993	-0.350894	0.845103	-0.415209	0.677989	0.999863	MORN repeat protein, putative
PF3D7_1465500	31.9253	-0.350728	0.531276	-0.660162	0.50915	0.999863	potassium channel (K2)
PF3D7_0212700	101.754	0.350271	0.375857	0.931926	0.351375	0.999863	SRR1-like protein
PF3D7_1120900	70.7412	-0.350262	0.542783	-0.645308	0.518728	0.999863	heat shock factor-binding protein 1 (HSBP)
PF3D7_1334400	6.06185	0.350149	1.16723	0.299982	0.764191	0.999863	MSP7-like protein (MSRP4)
PF3D7_1120300	127.381	0.350083	0.367033	0.953817	0.340177	0.999863	magnesium transporter, putative
PF3D7_1209800	29.9252	-0.349708	0.67272	-0.519841	0.603174	0.999863	ATP synthase mitochondrial F1 complex assembly factor 1, putative (ATP11)
PF3D7_0600700	0.737753	0.349645	2.38619	0.146528	0.883504	0.999863	rifin (RIF)
PF3D7_0831750	30.0716	-0.34932	0.48104	-0.726176	0.467731	0.999863	Plasmodium exported protein (PHISTa), unknown function, pseudogene
PF3D7_1007300	191.071	0.349132	0.512974	0.680604	0.496122	0.999863	RING zinc finger protein, putative
PF3D7_1476500	977.705	0.348857	0.526023	0.663198	0.507204	0.999863	probable protein, unknown function
PF3D7_0106000	440.626	0.348795	0.355571	0.980943	0.326621	0.999863	conserved Plasmodium protein, unknown function
PF3D7_1445800	47.0338	-0.348155	0.39502	-0.881361	0.378123	0.999863	conserved Plasmodium membrane protein, unknown function
PF3D7_0705500	7057.11	0.347294	0.235108	1.47717	0.13963	0.999863	inositol-phosphate phosphatase, putative
PF3D7_1029000	27.1524	0.347207	0.725972	0.478265	0.632461	0.999863	conserved Plasmodium protein, unknown function, pseudogene
PF3D7_0421900	5.16755	-0.346638	0.973192	-0.356186	0.721701	0.999863	conserved Plasmodium protein, unknown function
PF3D7_0601500	126.324	0.346426	0.412353	0.840121	0.400841	0.999863	Plasmodium exported protein (PHISTb), unknown function
PF3D7_1115000	451.504	-0.345958	0.3926	-0.881197	0.378211	0.999863	conserved Plasmodium protein, unknown function
PF3D7_1240600	1165.1	0.345819	0.366888	0.942573	0.345899	0.999863	erythrocyte membrane protein 1, PfEMP1 (VAR)
PF3D7_0711700	410.03	0.345798	0.362953	0.952734	0.340725	0.999863	erythrocyte membrane protein 1, PfEMP1 (VAR)
PF3D7_1037500	360.501	0.345634	0.304248	1.13603	0.255945	0.999863	dynamin-like protein (DYN2)
PF3D7_1455900	88.0947	-0.34444	0.473574	-0.72732	0.46703	0.999863	polyprenol reductase, putative
PF3D7_0619300	286.576	-0.344414	0.364683	-0.94442	0.344955	0.999863	conserved Plasmodium protein, unknown function
PF3D7_0604000	47.7124	-0.344238	0.475106	-0.724551	0.468728	0.999863	conserved Plasmodium protein, unknown function
PF3D7_1246700	156.071	0.343941	0.433796	0.792863	0.427858	0.999863	conserved Plasmodium protein, unknown function
PF3D7_1223000	96.7367	0.34394	0.449259	0.765572	0.443931	0.999863	conserved Plasmodium protein, unknown function
PF3D7_0606800	243.609	-0.343463	0.414483	-0.828655	0.407299	0.999863	probable protein, unknown function
PF3D7_0625900	7.43705	-0.343304	1.11706	-0.307328	0.758594	0.999863	conserved Plasmodium protein, unknown function
PF3D7_1342500	74.5542	0.343073	0.404946	0.847208	0.396879	0.999863	sporozoite protein essential for cell traversal (SPECT1)
PF3D7_1244800	2125.3	0.342461	0.33071	1.03553	0.30042	0.999863	cytoplasmic translation machinery associated protein, putative
PF3D7_1133300	174.776	0.341884	0.479753	0.712624	0.476078	0.999863	LEM3/CDC50 family protein, putative
PF3D7_0210000	1319.39	-0.3418	0.21472	-1.59184	0.11142	0.999863	secretory complex protein 61 gamma subunit (Sec61-gamma)
PF3D7_0213700	144.686	-0.341475	0.450697	-0.75766	0.448655	0.999863	conserved protein, unknown function
PF3D7_1117100	331.247	-0.341299	0.317717	-1.07422	0.282723	0.999863	deubiquinating/deneddylating enzyme (UCH54)
PF3D7_1318000	25.7213	-0.341219	0.744707	-0.458193	0.646814	0.999863	conserved Plasmodium membrane protein, unknown function
PF3D7_0318300	1082.59	0.340832	0.208896	1.63159	0.102766	0.999863	conserved Plasmodium protein, unknown function
PF3D7_1136700	359.119	0.340507	0.385216	0.883939	0.376729	0.999863	NA
PF3D7_1456400	17.3127	0.33997	0.619444	0.54883	0.583122	0.999863	conserved Plasmodium protein, unknown function
PF3D7_0922400	89.7702	-0.339844	0.499487	-0.680386	0.49626	0.999863	para-aminobenzoic acid synthetase (pBAS)
PF3D7_0302300	531.259	0.339398	0.436747	0.777104	0.437097	0.999863	erythrocyte membrane protein 1 (PfEMP1), pseudogene
PF3D7_1138900	36.6641	-0.339183	0.550307	-0.616352	0.537662	0.999863	unspecified product
PF3D7_0305900	15.5948	0.338899	0.821296	0.412639	0.679871	0.999863	conserved Plasmodium protein, unknown function
PF3D7_0908300	370.128	0.338752	0.358788	0.944156	0.34509	0.999863	NA
PF3D7_0814200	91121.7	0.338752	0.346638	0.977248	0.328446	0.999863	DNA/RNA-binding protein Alba 1 (ALBA1)
PF3D7_0323400	2273.76	0.33814	0.465395	0.726567	0.467491	0.999863	Rh5 interacting protein (RIPR)
PF3D7_0608900	251.948	-0.337768	0.469604	-0.719261	0.47198	0.999863	conserved Plasmodium protein, unknown function
PF3D7_0620700	128.865	0.337507	0.442697	0.762388	0.445829	0.999863	DnaJ protein, putative
PF3D7_1119000	507.969	0.337002	0.265916	1.26732	0.20504	0.999863	acyl-CoA-binding protein, putative
PF3D7_0911700	314.718	0.336415	0.336648	0.999306	0.317646	0.999863	GTP-binding protein, putative
PF3D7_0110000	608.379	0.336334	0.697301	0.482336	0.629567	0.999863	conserved Plasmodium protein, unknown function
PF3D7_1465100	119.124	0.336214	0.500014	0.672409	0.501323	0.999863	conserved Plasmodium protein, unknown function
PF3D7_1131500	11.5787	0.33621	0.873883	0.384731	0.700437	0.999863	conserved Plasmodium protein, unknown function
PF3D7_0815800	2131.24	0.336023	0.231375	1.45229	0.146421	0.999863	vacuolar protein sorting-associated protein 9, putative (VPS9)
PF3D7_0628700	152.045	0.335856	0.39229	0.856141	0.39192	0.999863	conserved Plasmodium protein, unknown function
PF3D7_0321300	80.9131	-0.335322	0.495566	-0.676645	0.498631	0.999863	conserved Plasmodium protein, unknown function
PF3D7_0720800	294.116	-0.335292	0.373794	-0.896999	0.36972	0.999863	Ham1-like protein, putative
PF3D7_1346700	139.66	-0.335286	0.934033	-0.358966	0.719621	0.999863	6-cysteine protein (P48/45)
PF3D7_1438400	1093.73	0.335209	0.348587	0.961622	0.33624	0.999863	metacaspase-like protein (MCA2)
PF3D7_0107200	61.4899	-0.335067	0.418657	-0.800339	0.423515	0.999863	carbon catabolite repressor protein 4, putative
PF3D7_1023000	149.433	0.33464	0.419185	0.798311	0.42469	0.999863	conserved Plasmodium membrane protein, unknown function
PF3D7_1303700	181.392	-0.334211	0.418895	-0.797839	0.424964	0.999863	conserved Plasmodium protein, unknown function
PF3D7_1014100	642.095	0.333989	0.640699	0.521289	0.602165	0.999863	conserved Plasmodium protein, unknown function
PF3D7_0402200	2151.07	0.333366	0.460973	0.723179	0.46957	0.999863	surface-associated interspersed protein 4.1 (SURFIN 4.1), pseudogene (SURF4.1)
PF3D7_0402300	1939.43	0.333298	0.5626	0.592424	0.553567	0.999863	reticulocyte binding protein homologue 1 (RH1)
PF3D7_0106700	3946.91	0.333162	0.328104	1.01542	0.309907	0.999863	small ribosomal subunit assembling AARP2 protein (AARP2)
PF3D7_0620800	0.910388	0.333018	2.40348	0.138556	0.889801	0.999863	tRNA Alanine
PF3D7_1407700	4.32992	-0.332989	1.09274	-0.304729	0.760573	0.999863	conserved Plasmodium protein, unknown function
PF3D7_0937200	60.813	0.332959	0.451122	0.738067	0.460473	0.999863	lysophospholipase, putative
PF3D7_1458800	259.51	-0.332769	0.346734	-0.959723	0.337195	0.999863	conserved Plasmodium protein, unknown function
PF3D7_0202000	159712	0.332713	0.366467	0.907894	0.363934	0.999863	knob-associated histidine-rich protein (KAHRP)
PF3D7_1035900	2580.32	0.332711	0.400269	0.831218	0.40585	0.999863	probable protein, unknown function (M566)
PF3D7_1004900	356.004	0.332623	0.477761	0.696212	0.486296	0.999863	conserved Plasmodium protein, unknown function
PF3D7_1403600	229.973	0.332499	0.290936	1.14286	0.253097	0.999863	selenoprotein (Sel1)
PF3D7_1145700	62.5463	-0.332435	0.434234	-0.765568	0.443934	0.999863	bicoid-interacting protein BIN3, putative
PF3D7_0516600	582.232	0.332325	0.211613	1.57044	0.116313	0.999863	sporozoite surface antigen MB2 (MB2)
PF3D7_0627400	83.1619	-0.332141	0.32014	-1.03749	0.299508	0.999863	mitochondrial import inner membrane translocase subunit TIM22, putative (TIM22)
PF3D7_0815400	94.015	0.332064	0.356022	0.932706	0.350972	0.999863	conserved Plasmodium protein, unknown function
PF3D7_1344600	126.147	-0.332061	0.387575	-0.856766	0.391574	0.999863	lipoyl synthase (LipA)
PF3D7_1239400	4.60242	-0.332003	0.935391	-0.354936	0.722638	0.999863	conserved Plasmodium protein, unknown function
PF3D7_1136600	2471.73	0.331821	0.237889	1.39486	0.163059	0.999863	conserved Plasmodium protein, unknown function
PF3D7_1015500	41.8831	-0.331761	0.567395	-0.584709	0.558744	0.999863	conserved Plasmodium protein, unknown function
PF3D7_0529800	994.984	0.331598	0.357756	0.926883	0.353987	0.999863	conserved Plasmodium protein, unknown function
PF3D7_1104300	653.372	0.331555	0.321414	1.03155	0.302282	0.999863	conserved Plasmodium protein, unknown function
PF3D7_1011900	295.568	0.331241	0.264463	1.25251	0.210385	0.999863	heme oxygenase (HO)
PF3D7_1407300	4626.8	0.331216	0.306123	1.08197	0.279265	0.999863	pre-mRNA-splicing factor 38B, putative (PRP38B)
PF3D7_1476200	570.611	0.331136	0.422504	0.783747	0.433189	0.999863	Plasmodium exported protein (PHISTb), unknown function
PF3D7_0104800	49.6853	-0.330624	0.645584	-0.512132	0.608559	0.999863	novel putative transporter 1 (NPT1)
PF3D7_0914000	147.346	-0.330606	0.292397	-1.13067	0.258192	0.999863	pseudouridylate synthase, putative
PF3D7_1111500	166.954	-0.330508	0.33324	-0.991803	0.321294	0.999863	acylphosphatase, putative
PF3D7_1479200	7.88226	0.330295	0.656053	0.503457	0.614643	0.999863	Plasmodium exported protein (PHISTa), unknown function
PF3D7_0812500	4094.39	0.330263	0.275714	1.19784	0.230978	0.999863	RNA-binding protein, putative
PF3D7_1141900	1.03797	-0.330115	1.82497	-0.180887	0.856456	0.999863	inner membrane complex protein 1b, putative (IMC1b)
PF3D7_1216400	966.567	0.330089	0.268706	1.22844	0.219282	0.999863	conserved Plasmodium membrane protein, unknown function
PF3D7_1402100	161.62	-0.330051	0.346129	-0.953549	0.340312	0.999863	conserved Plasmodium protein, unknown function
PF3D7_0209700	2481.98	0.32965	0.242185	1.36115	0.173467	0.999863	RING zinc finger protein, putative
PF3D7_1315500	429.726	-0.329439	0.212488	-1.55038	0.121049	0.999863	conserved Plasmodium protein, unknown function
PF3D7_1239600	252.37	-0.329413	0.383578	-0.85879	0.390457	0.999863	hydroxyethylthiazole kinase (ThzK)
PF3D7_1237900	6934.6	0.328955	0.378179	0.869839	0.384388	0.999863	conserved Plasmodium protein, unknown function
PF3D7_1209300	3030.81	0.328739	0.353097	0.931015	0.351846	0.999863	zinc finger transcription factor, putative (KROX1)
PF3D7_0916300	34.1786	0.328668	0.704428	0.466575	0.640804	0.999863	conserved Plasmodium protein, unknown function
PF3D7_1005400	1.23046	0.328655	1.43224	0.22947	0.818504	0.999863	conserved Plasmodium protein, unknown function
PF3D7_1122600	72.1012	-0.328351	0.559361	-0.587011	0.557196	0.999863	conserved Plasmodium protein, unknown function
PF3D7_0820300	2285.16	0.327641	0.251388	1.30333	0.192463	0.999863	conserved Plasmodium protein, unknown function
PF3D7_0721800	2213.5	0.327439	0.260214	1.25834	0.208268	0.999863	conserved Plasmodium protein, unknown function
PF3D7_0303800	176.131	-0.326369	0.398809	-0.81836	0.413152	0.999863	IBR domain protein, putative
PF3D7_0525900	27.4987	0.326241	0.917567	0.35555	0.722177	0.999863	NIMA related kinase 2 (NEK2)
PF3D7_0423500	883.775	-0.326002	0.398533	-0.818005	0.413354	0.999863	glideosome associated protein with multiple membrane spans 2 (GAPM2)
PF3D7_0729000	90.1694	0.325998	0.282725	1.15306	0.248887	0.999863	signal recognition particle subunit SRP9 (SRP9)
PF3D7_1228300	1689.18	0.325919	0.467579	0.697034	0.485781	0.999863	NIMA related kinase 1 (NEK1)
PF3D7_1252400	19.8517	0.325872	0.807384	0.403615	0.686496	0.999863	reticulocyte binding protein homologue 3, pseudogene (RH3)
PF3D7_1221900	3959.54	0.325857	0.260526	1.25076	0.211021	0.999863	conserved Plasmodium membrane protein, unknown function
PF3D7_0805400	207.369	-0.325496	0.388513	-0.8378	0.402143	0.999863	acetyltransferase, putative
PF3D7_0801000	17598.2	0.32543	0.317868	1.02379	0.305935	0.999863	Plasmodium exported protein (PHISTc), unknown function
PF3D7_0504000	916.095	0.324093	0.394789	0.820925	0.411689	0.999863	cation transporting P-ATPase (ATPase3)
PF3D7_1434000	727.88	0.323844	0.255639	1.2668	0.205225	0.999863	CCR4-associated factor 16, putative (CAF16)
PF3D7_1006400	79.4427	-0.323819	0.340059	-0.952244	0.340973	0.999863	conserved Plasmodium protein, unknown function
PF3D7_1460400	295.965	0.323664	0.309151	1.04694	0.295126	0.999863	ubiquitin carboxyl-terminal hydrolase isozyme L3 (UCHL3)
PF3D7_1333500	81.8623	0.323301	0.434496	0.744083	0.456826	0.999863	conserved Plasmodium protein, unknown function
PF3D7_0619100	207.491	0.323295	0.260918	1.23907	0.215321	0.999863	conserved Plasmodium protein, unknown function
PF3D7_1112400	210.478	0.323267	0.373786	0.864846	0.387123	0.999863	conserved Plasmodium protein, unknown function
PF3D7_1417800	1720.12	0.323267	0.373432	0.865663	0.386675	0.999863	DNA replication licensing factor MCM2 (MCM2)
PF3D7_1232900	104.636	-0.323115	0.402393	-0.802983	0.421985	0.999863	nucleotidyltransferase, putative
PF3D7_0502200	168.872	0.323084	0.353721	0.913386	0.361039	0.999863	conserved Plasmodium membrane protein, unknown function
PF3D7_0825300	62.1061	-0.323065	0.532146	-0.607097	0.543786	0.999863	conserved protein, unknown function
PF3D7_1454600	120.42	0.322962	0.401159	0.805072	0.420778	0.999863	mitochondrial ribosomal protein S11 precursor, putative
PF3D7_0304500	308.282	0.322947	0.305727	1.05632	0.29082	0.999863	1-cys-glutaredoxin-like protein-1 (GLP1)
PF3D7_0924600	342.141	-0.322186	0.357355	-0.901585	0.367277	0.999863	conserved Plasmodium protein, unknown function
PF3D7_1247100	333.162	0.322179	0.248044	1.29888	0.193985	0.999863	conserved Plasmodium protein, unknown function
PF3D7_1343900	255.137	0.321768	0.321036	1.00228	0.316208	0.999863	U4/U6 small nuclear ribonucleoprotein PRP4, putative (PRPF4)
PF3D7_1114200	710.308	-0.32151	0.334805	-0.960291	0.336909	0.999863	GTPase-activating protein, putative
PF3D7_1354900	318.616	0.321384	0.277369	1.15869	0.246583	0.999863	conserved Plasmodium protein, unknown function
PF3D7_0717000	189.627	-0.321341	0.394506	-0.81454	0.415336	0.999863	conserved Plasmodium membrane protein, unknown function
PF3D7_0520300	228.175	-0.321137	0.268814	-1.19464	0.232226	0.999863	U6 snRNA-associated Sm-like protein LSm2, putative (LSM2)
PF3D7_0416200	605.08	0.321089	0.268323	1.19665	0.231443	0.999863	conserved protein, unknown function
PF3D7_1146800	220.071	-0.321082	1.15671	-0.277581	0.781334	0.999863	conserved Plasmodium protein, unknown function
PF3D7_0605000	81.0693	-0.321029	0.431993	-0.743136	0.457399	0.999863	50S ribosomal protein L24, putative
PF3D7_1118700	854.817	0.32025	0.379109	0.844744	0.398254	0.999863	myosin light chain B (MLC-B)
PF3D7_0732000	1.25163	0.320226	1.78388	0.179511	0.857537	0.999863	stevor
PF3D7_0211200	219.548	-0.320024	0.341905	-0.936002	0.349272	0.999863	ras-related protein Rab-5A (RAB5a)
PF3D7_1339500	14.3075	0.319984	0.769581	0.415791	0.677563	0.999863	mitochondrial ribosomal protein L49 precursor, putative
PF3D7_0628900	191.152	-0.319731	0.397037	-0.805294	0.42065	0.999863	RAP protein, putative
PF3D7_0706200	43.6269	-0.31921	0.547621	-0.582903	0.559959	0.999863	conserved Plasmodium protein, unknown function
PF3D7_1368500	39.089	0.31914	0.549912	0.580347	0.56168	0.999863	conserved Plasmodium protein, unknown function
PF3D7_1250500	169.479	-0.318364	0.436648	-0.72911	0.465934	0.999863	AP-3 complex subunit sigma, putative
PF3D7_0113000	30869.8	0.318044	0.428139	0.742853	0.457571	0.999863	glutamic acid-rich protein (GARP)
PF3D7_0306600	191.522	-0.318015	0.391999	-0.811264	0.417214	0.999863	conserved Plasmodium protein, unknown function
PF3D7_0729100	551.725	0.317938	0.351204	0.90528	0.365317	0.999863	conserved Plasmodium protein, unknown function
PF3D7_1359700	150.86	0.317743	0.456591	0.695902	0.48649	0.999863	conserved Plasmodium protein, unknown function
PF3D7_1239700	1805.84	0.317549	0.392656	0.808721	0.418675	0.999863	ATP-dependent zinc metalloprotease FTSH 1 (FTSH1)
PF3D7_0929600	79.1598	-0.31746	0.580106	-0.547245	0.58421	0.999863	G2 protein, putative
PF3D7_1326300	3480.42	0.317419	0.356013	0.891594	0.372611	0.999863	RNA-binding protein, putative
PF3D7_0101500	2.45938	0.317384	1.31825	0.240761	0.80974	0.999863	erythrocyte membrane protein 1 (PfEMP1), exon 2, pseudogene (VAR)
PF3D7_1109300	1.70438	-0.317206	1.57322	-0.201629	0.840207	0.999863	small nucleolar RNA snR61/Z1/Z11
PF3D7_1006500	209.708	0.31716	0.363442	0.872657	0.38285	0.999863	conserved Plasmodium protein, unknown function
PF3D7_1135400	413.608	0.317114	0.380509	0.833394	0.404622	0.999863	conserved Plasmodium protein, unknown function
PF3D7_1346600	61.8194	0.316776	0.55696	0.568759	0.56952	0.999863	conserved Plasmodium protein, unknown function
PF3D7_1209700	110.777	-0.316041	0.36724	-0.860586	0.389466	0.999863	conserved Plasmodium protein, unknown function
PF3D7_0827400	29.9586	0.316001	0.424776	0.743924	0.456923	0.999863	conserved Plasmodium protein, unknown function
PF3D7_1141600	48.5579	0.315565	0.657208	0.48016	0.631114	0.999863	dolichol-phosphate mannosyltransferase (DPM1)
PF3D7_1003000	237.254	0.315421	0.45037	0.70036	0.483703	0.999863	conserved Plasmodium protein, unknown function
PF3D7_1320700	449.39	0.315383	0.367846	0.857378	0.391236	0.999863	conserved Plasmodium protein, unknown function
PF3D7_0905300	19.3523	-0.31524	0.592543	-0.532012	0.594717	0.999863	dynein heavy chain, putative
PF3D7_0503400	5689.21	-0.315171	0.348169	-0.905224	0.365347	0.999863	actin-depolymerizing factor 1 (ADF1)
PF3D7_1404000	59.956	-0.315155	0.602425	-0.523145	0.600874	0.999863	DNA-directed RNA polymerase II subunit RPB4, putative (RPB4)
PF3D7_1207800	214.939	0.315136	0.38702	0.814263	0.415495	0.999863	conserved Plasmodium protein, unknown function
PF3D7_1240500	5.60389	-0.315093	0.910129	-0.346207	0.729187	0.999863	Plasmodium RNA of unknown function RUF6-5
PF3D7_1477000	853.775	0.31498	0.262156	1.2015	0.229557	0.999863	Plasmodium exported protein (hyp17), unknown function, pseudogene
PF3D7_0816500	9.78459	0.314885	1.11118	0.28338	0.776886	0.999863	small heat shock protein HSP20, putative (HSP20)
PF3D7_1213300	5.18231	0.314051	0.908773	0.345578	0.72966	0.999863	conserved Plasmodium protein, unknown function
PF3D7_0419600	9380.76	0.314	0.371185	0.845939	0.397587	0.999863	ran binding protein 1, putative
PF3D7_0913100	52.7286	0.313892	0.478276	0.656299	0.511632	0.999863	conserved Plasmodium protein, unknown function
PF3D7_0409900	36.2787	-0.313678	0.418684	-0.749201	0.453736	0.999863	actin-like protein, putative (ALP5b)
PF3D7_1469200	460.191	0.313591	0.288197	1.08811	0.276545	0.999863	shewanella-like protein phosphatase 1, putative (SHLP1)
PF3D7_0915900	259.067	-0.313472	0.362301	-0.865225	0.386915	0.999863	conserved Plasmodium protein, unknown function
PF3D7_1420700	11428	0.313269	0.398573	0.785976	0.431881	0.999863	surface protein P113 (P113)
PF3D7_0102500	6669.28	0.313129	0.353735	0.885207	0.376045	0.999863	erythrocyte binding antigen-181 (EBA181)
PF3D7_0822100	370.895	-0.31301	0.255958	-1.2229	0.221368	0.999863	mediator of RNA polymerase II transcription subunit 7, putative (MED7)
PF3D7_1011500	153.923	0.312985	0.295601	1.05881	0.289686	0.999863	conserved Plasmodium membrane protein, unknown function
PF3D7_1243400	132.644	0.312758	0.46062	0.678993	0.497143	0.999863	conserved Plasmodium protein, unknown function
PF3D7_1475500	3.10693	-0.312655	1.30851	-0.238939	0.811153	0.999863	LCCL domain-containing protein (CCp1)
PF3D7_1026200	99.2995	-0.312548	0.399234	-0.782869	0.433704	0.999863	conserved Plasmodium protein, unknown function
PF3D7_1245200	107.229	-0.31227	0.464193	-0.672716	0.501128	0.999863	conserved Plasmodium membrane protein, unknown function
PF3D7_1209400	1679.9	0.312113	0.350252	0.891111	0.37287	0.999863	cytosolic iron-sulfur protein assembly protein 1, putative (CIA1)
PF3D7_0424000	983.5	0.311982	0.313948	0.993737	0.320351	0.999863	Plasmodium exported protein (PHISTc), unknown function
PF3D7_0214900	3152.56	-0.31191	0.339258	-0.919388	0.357893	0.999863	rhoptry neck protein 6 (RON6)
PF3D7_1226600	155.125	0.311901	0.492575	0.633206	0.526599	0.999863	proliferating cell nuclear antigen 2 (PCNA2)
PF3D7_1239500	177.927	0.311857	0.338351	0.921699	0.356686	0.999863	DNA gyrase subunit B (GyrB)
PF3D7_1363200	166.523	-0.311424	0.370612	-0.840295	0.400743	0.999863	bifunctional polynucleotide phosphatase/kinase (PNKP)
PF3D7_0604200	47.7221	-0.311268	0.715056	-0.435306	0.66334	0.999863	mitochondrial ribosomal protein L41, putative
PF3D7_1454800	1.08878	0.311108	1.76656	0.176109	0.860208	0.999863	conserved Plasmodium protein, unknown function
PF3D7_1362500	81.5967	-0.31083	0.477987	-0.65029	0.515505	0.999863	exonuclease, putative
PF3D7_1242400	29.8584	0.310579	0.599823	0.517783	0.604609	0.999863	GAS8-like protein, putative
PF3D7_1204400	7.39999	-0.310307	0.80779	-0.384144	0.700872	0.999863	conserved Plasmodium membrane protein, unknown function
PF3D7_1414700	648.696	-0.310092	0.490449	-0.63226	0.527217	0.999863	ubiquitin carboxyl-terminal hydrolase, putative
PF3D7_0817800	332.128	0.310064	0.386921	0.801362	0.422922	0.999863	conserved Plasmodium protein, unknown function
PF3D7_0308700	305.991	-0.309881	0.329383	-0.940792	0.346812	0.999863	conserved Plasmodium protein, unknown function
PF3D7_1427600	165.093	-0.309844	0.367426	-0.843281	0.399071	0.999863	CorA-like Mg2+ transporter protein, putative
PF3D7_0424900	75.9004	0.309664	0.421715	0.734297	0.462768	0.999863	Plasmodium exported protein (PHISTa), unknown function
PF3D7_1312100	203.171	-0.309657	0.409914	-0.755421	0.449996	0.999863	conserved Plasmodium protein, unknown function
PF3D7_1356400	173.46	-0.309485	0.341312	-0.906751	0.364539	0.999863	phosphatase 2A regulatory subunit-related protein, putative
PF3D7_0418600	775.33	0.308967	0.323447	0.955233	0.33946	0.999863	regulator of chromosome condensation, putative
PF3D7_1439700	275.827	-0.308697	0.283236	-1.08989	0.27576	0.999863	leucine carboxyl methyltransferase, putative
PF3D7_0802500	605.259	0.308519	0.298929	1.03208	0.302034	0.999863	inositol 5-phosphatase, putative
PF3D7_0908500	693.581	0.308495	0.397326	0.776428	0.437496	0.999863	conserved Plasmodium protein, unknown function
PF3D7_1120700	185.111	-0.308079	0.422926	-0.728447	0.46634	0.999863	conserved Plasmodium protein, unknown function
PF3D7_0913500	127.579	-0.308056	0.47923	-0.642814	0.520345	0.999863	protease, putative
PF3D7_1221700	184.548	-0.307642	0.297851	-1.03287	0.301664	0.999863	FbpA domain protein, putative
PF3D7_1455500	569.92	0.307225	0.174764	1.75794	0.0787571	0.999863	AP-1 complex subunit gamma, putative
PF3D7_0204100	2590.63	0.307144	0.411345	0.746684	0.455255	0.999863	conserved Plasmodium protein, unknown function
PF3D7_1038100	281.383	0.307088	0.207577	1.47939	0.139036	0.999863	GDP dissociation inhibitor, putative
PF3D7_0722200	4004.33	0.306978	0.354755	0.865324	0.386861	0.999863	rhoptry-associated leucine zipper-like protein 1 (RALP1)
PF3D7_1030500	498.794	-0.306556	0.383129	-0.800138	0.423631	0.999863	26S proteasome regulatory subunit RPN9, putative (RPN9)
PF3D7_1241300	17.3938	-0.306401	0.701213	-0.436958	0.662142	0.999863	conserved Plasmodium protein, unknown function
PF3D7_0207000	6766.32	0.306226	0.326272	0.938561	0.347956	0.999863	merozoite surface protein 4 (MSP4)
PF3D7_0935300	83.3737	-0.305763	0.364387	-0.839117	0.401404	0.999863	phosphatidylinositol N-acetylglucosaminyltransferase subunit P, putative
PF3D7_1419200	285.351	-0.305681	0.416722	-0.733537	0.463231	0.999863	thioredoxin-like protein, putative
PF3D7_1113000	249.128	0.305131	0.426773	0.714973	0.474626	0.999863	conserved Plasmodium protein, unknown function
PF3D7_1202300	103.07	-0.304887	0.43721	-0.697348	0.485585	0.999863	dynein heavy chain, putative
PF3D7_0522100	229.073	-0.304752	0.367847	-0.828474	0.407402	0.999863	conserved Plasmodium protein, unknown function
PF3D7_0613200	97.4308	-0.304689	0.380354	-0.801067	0.423093	0.999863	conserved Plasmodium protein, unknown function
PF3D7_1100200	80.6798	0.304429	0.392043	0.776519	0.437443	0.999863	erythrocyte membrane protein 1, PfEMP1 (VAR)
PF3D7_0708300	290.96	0.304315	0.255543	1.19086	0.23371	0.999863	EKC/KEOPS complex subunit BUD32 (BUD32)
PF3D7_0319000	747.602	0.304246	0.245128	1.24117	0.214543	0.999863	P-type ATPase, putative (ATPase7)
PF3D7_0213300	35.0221	-0.303938	0.531426	-0.571929	0.56737	0.999863	conserved Plasmodium protein, unknown function
PF3D7_1140200	3851.24	0.303764	0.354201	0.857604	0.391111	0.999863	conserved Plasmodium protein, unknown function
PF3D7_1211000	150.413	-0.303757	0.395471	-0.76809	0.442434	0.999863	kinesin-7, putative
PF3D7_0817600	1845.72	0.30363	0.30265	1.00324	0.315745	0.999863	conserved Plasmodium protein, unknown function
PF3D7_0507900	133.813	-0.30292	0.391657	-0.77343	0.439268	0.999863	conserved Plasmodium protein, unknown function
PF3D7_0402900	61.7677	0.302697	0.44348	0.682549	0.494892	0.999863	probable protein, unknown function
PF3D7_0522600	117.492	-0.302484	0.425873	-0.710269	0.477538	0.999863	inner membrane complex protein
PF3D7_0602900	446.71	0.302418	0.217546	1.39013	0.164489	0.999863	conserved Plasmodium protein, unknown function
PF3D7_1460600	159.842	0.302366	0.482958	0.626071	0.531269	0.999863	inner membrane complex sub-compartment protein 3 (ISP3)
PF3D7_0626900	101.644	0.30213	0.354203	0.852984	0.393668	0.999863	mitochondrial ribosomal protein L46 precursor, putative
PF3D7_1338600	1022.09	0.302046	0.338139	0.893258	0.371719	0.999863	conserved Plasmodium protein, unknown function
PF3D7_1144100	210.484	0.301934	0.334376	0.902979	0.366537	0.999863	mitochondrial large subunit ribosomal protein, putative
PF3D7_1316700	15.0906	-0.301832	0.70262	-0.429581	0.6675	0.999863	conserved Plasmodium protein, unknown function
PF3D7_0703800	70.0026	0.301778	0.344061	0.877106	0.380429	0.999863	conserved Plasmodium protein, unknown function
PF3D7_1246400	3409.59	0.301556	0.338612	0.890563	0.373163	0.999863	myosin A tail domain interacting protein (MTIP)
PF3D7_1335300	3309.71	-0.301175	0.401213	-0.75066	0.452857	0.999863	reticulocyte binding protein 2 homologue b (RH2b)
PF3D7_1132500	7.89648	-0.301164	0.770449	-0.390894	0.695876	0.999863	amino acid transporter, putative
PF3D7_1421600	452.51	-0.301035	0.268494	-1.1212	0.262202	0.999863	conserved Plasmodium protein, unknown function
PF3D7_1319400	1824.5	0.300966	0.257456	1.169	0.242404	0.999863	conserved Plasmodium protein, unknown function
PF3D7_0418500	84.8614	0.3009	0.400672	0.750988	0.45266	0.999863	trafficking protein particle complex subunit 3, putative (BET3)
PF3D7_1111900	57.1107	-0.300771	0.450883	-0.667071	0.504727	0.999863	conserved Plasmodium protein, unknown function
PF3D7_1368600	375.655	-0.300759	0.331611	-0.906963	0.364426	0.999863	mitochondrial import inner membrane translocase subunit TIM9, putative (TIM9)
PF3D7_0716600	51.9884	0.300584	0.387162	0.776377	0.437527	0.999863	cysteine desulfurase (SufS)
PF3D7_0615300	108.259	-0.300504	0.328349	-0.915198	0.360088	0.999863	GPI-anchored wall transfer protein 1, putative (GWT1)
PF3D7_0701900	2694.59	0.300446	0.351397	0.855006	0.392548	0.999863	Plasmodium exported protein, unknown function
PF3D7_1004300	4623.65	0.300124	0.329124	0.911887	0.361828	0.999863	E3 ubiquitin-protein ligase, putative
PF3D7_0808600	325.771	0.300029	0.380782	0.78793	0.430738	0.999863	erythrocyte membrane protein 1, PfEMP1 (VAR)
PF3D7_1446100	9.33251	0.299859	0.633129	0.473614	0.635775	0.999863	conserved Plasmodium protein, unknown function
PF3D7_1013500	241.448	0.299739	0.344174	0.870893	0.383813	0.999863	phosphoinositide-specific phospholipase C (PI-PLC)
PF3D7_1135500	67.1726	0.299529	0.378968	0.790381	0.429305	0.999863	conserved Plasmodium protein, unknown function
PF3D7_0926800	276.569	-0.299385	0.353336	-0.84731	0.396823	0.999863	conserved Plasmodium protein, unknown function
PF3D7_1235000	38.69	-0.29932	0.778386	-0.38454	0.700578	0.999863	PIH1 domain-containing protein, putative (PIH1)
PF3D7_1129850	0.416199	0.298872	3.27945	0.091135	0.927385	0.999863	NA
PF3D7_0712300	67.1611	0.298625	0.420732	0.709774	0.477845	0.999863	erythrocyte membrane protein 1, PfEMP1 (VAR)
PF3D7_0300400	0.379399	0.298577	5.85413	0.0510029	0.959323	0.999863	stevor
PF3D7_0930100	307.351	0.298564	0.273572	1.09135	0.275117	0.999863	conserved Plasmodium protein, unknown function
PF3D7_0529700	96.7218	-0.298404	0.417144	-0.715349	0.474394	0.999863	conserved Plasmodium protein, unknown function
PF3D7_0829200	586.634	0.298199	0.333758	0.89346	0.371611	0.999863	prohibitin, putative
PF3D7_1032000	222.636	0.297958	0.338674	0.879778	0.378979	0.999863	ribosome maturation factor RimM, putative (RimM)
PF3D7_0629700	2820.77	-0.297904	0.258275	-1.15344	0.248731	0.999863	SET domain protein, putative (SET1)
PF3D7_1352500	2596.4	0.29778	0.204321	1.45742	0.145002	0.999863	thioredoxin-related protein, putative
PF3D7_0615500	447.422	0.29763	0.335536	0.88703	0.375063	0.999863	cdc2-related protein kinase 5 (CRK5)
PF3D7_1120200	314.486	-0.297315	0.225599	-1.31789	0.18754	0.999863	conserved Plasmodium protein, unknown function
PF3D7_0108500	86633.3	0.297136	0.413051	0.719368	0.471914	0.999863	conserved Plasmodium protein, unknown function
PF3D7_0510100	1037.17	0.297113	0.366561	0.810542	0.417629	0.999863	conserved Plasmodium protein, unknown function
PF3D7_0421200	0.691171	0.296893	3.36071	0.0883425	0.929604	0.999863	rifin (RIF)
PF3D7_0313200	122.531	-0.29687	0.393538	-0.754363	0.450631	0.999863	conserved Plasmodium protein, unknown function
PF3D7_0728300	81.6841	0.296869	0.461064	0.643878	0.519655	0.999863	conserved Plasmodium protein, unknown function
PF3D7_1252500	171.409	-0.296682	0.319908	-0.927397	0.35372	0.999863	Plasmodium exported protein, unknown function
PF3D7_0408600	66.9565	-0.296669	0.463458	-0.64012	0.522094	0.999863	sporozoite invasion-associated protein 1 (SIAP1)
PF3D7_1121300	358.522	0.296428	0.458827	0.646057	0.518243	0.999863	tyrosine kinase-like protein (TKL2)
PF3D7_1321200	232.641	0.296366	0.392585	0.754908	0.450304	0.999863	conserved protein, unknown function
PF3D7_1026000	1809.98	-0.296269	0.377419	-0.784988	0.43246	0.999863	conserved Plasmodium protein, unknown function
PF3D7_1241600	120.064	-0.296239	0.424133	-0.698458	0.484891	0.999863	mitochondrial carrier protein, putative
PF3D7_0109300	62.2159	-0.296011	0.496824	-0.595806	0.551305	0.999863	fatty acid elongation protein, GNS1/SUR4 family, putative
PF3D7_1144800	68.3274	0.296005	0.436983	0.677385	0.498162	0.999863	conserved Plasmodium protein, unknown function
PF3D7_0823400	6.05422	-0.29595	0.849806	-0.348256	0.727648	0.999863	alpha/beta hydrolase, putative
PF3D7_1011300	82.591	-0.295557	0.465622	-0.634758	0.525586	0.999863	conserved Plasmodium membrane protein, unknown function
PF3D7_1350000	15.692	-0.295453	0.525479	-0.562254	0.573943	0.999863	conserved Plasmodium protein, unknown function
PF3D7_1305700	60.5529	-0.295281	0.662637	-0.445615	0.655875	0.999863	conserved Plasmodium protein, unknown function
PF3D7_1028100	20.8228	-0.294989	0.557345	-0.529275	0.596615	0.999863	protoporphyrinogen oxidase (PPO)
PF3D7_1418200	46.729	-0.29475	0.569668	-0.517407	0.604872	0.999863	conserved Plasmodium protein, unknown function
PF3D7_0810000	274.409	-0.294536	0.310642	-0.948152	0.343052	0.999863	acyl-CoA binding protein, putative
PF3D7_1231300	134.783	-0.294493	0.350229	-0.84086	0.400426	0.999863	conserved Plasmodium protein, unknown function
PF3D7_0608300	204.722	-0.294452	0.403668	-0.729442	0.465732	0.999863	conserved Plasmodium protein, unknown function
PF3D7_0513000	175.743	-0.294148	0.332742	-0.884013	0.376689	0.999863	conserved Plasmodium protein, unknown function
PF3D7_0609300	29.146	-0.294139	0.57909	-0.507933	0.611501	0.999863	conserved Plasmodium protein, unknown function
PF3D7_0915700	97.4753	-0.294042	0.446024	-0.659252	0.509734	0.999863	conserved Plasmodium protein, unknown function
PF3D7_0800700	101.423	-0.293891	0.465753	-0.631002	0.52804	0.999863	surface-associated interspersed protein 8.3 (SURFIN 8.3) (SURF8.3)
PF3D7_1466400	737.014	-0.293887	0.425889	-0.690055	0.49016	0.999863	transcription factor with AP2 domain(s) (ApiAP2)
PF3D7_0412800	0.218917	0.293629	7.8688	0.0373156	0.970233	0.999863	Plasmodium RNA of unknown function
PF3D7_0210500	161.867	-0.29362	0.409889	-0.71634	0.473781	0.999863	conserved Plasmodium protein, unknown function
PF3D7_0301300	104.642	0.293552	0.462285	0.635001	0.525428	0.999863	alpha/beta hydrolase, putative
PF3D7_0413000	0.204058	0.293423	8.00328	0.0366629	0.970754	0.999863	Plasmodium RNA of unknown function RUF6-8
PF3D7_0720500	119.713	-0.293325	0.369587	-0.793655	0.427396	0.999863	conserved Plasmodium protein, unknown function
PF3D7_0317300	3653.67	0.292862	0.24586	1.19117	0.233586	0.999863	conserved Plasmodium protein, unknown function
PF3D7_1122800	429.9	0.292847	0.209156	1.40014	0.161472	0.999863	calcium-dependent protein kinase 6 (CDPK6)
PF3D7_0420800	0.632585	0.292324	2.52337	0.115846	0.907774	0.999863	Plasmodium RNA of unknown function RUF6
PF3D7_1229400	2153.14	-0.292198	0.315125	-0.927245	0.3538	0.999863	macrophage migration inhibitory factor (MIF)
PF3D7_0828900	155.793	0.291892	0.481924	0.60568	0.544727	0.999863	conserved Plasmodium protein, unknown function
PF3D7_0928150	11.2228	-0.291835	0.835046	-0.349484	0.726726	0.999863	NA
PF3D7_0624900	69.227	-0.29179	0.574784	-0.507652	0.611698	0.999863	conserved Plasmodium protein, unknown function
PF3D7_1141500	31.2432	0.291774	0.941814	0.3098	0.756713	0.999863	conserved Plasmodium protein, unknown function
PF3D7_1024200	120.772	0.291662	0.545827	0.53435	0.5931	0.999863	RNA-binding protein, putative
PF3D7_0207400	1575.64	0.291605	0.339504	0.858915	0.390387	0.999863	serine repeat antigen 7 (SERA7)
PF3D7_0106800	267.724	-0.291509	0.36359	-0.801753	0.422696	0.999863	ras-related protein Rab-5C (RAB5c)
PF3D7_1111700	253.879	-0.291391	0.437095	-0.666654	0.504993	0.999863	conserved Plasmodium protein, unknown function
PF3D7_1370800	122.832	-0.291383	0.391297	-0.74466	0.456477	0.999863	unspecified product
PF3D7_0222400	0.445846	0.291224	3.62591	0.0803175	0.935985	0.999863	rifin, pseudogene (RIF)
PF3D7_0935900	56423.6	0.291164	0.479525	0.607193	0.543723	0.999863	ring-exported protein 1 (REX1)
PF3D7_0505200	281.206	0.291016	0.252171	1.15404	0.248484	0.999863	actin-like protein, putative (ALP2b)
PF3D7_0909000	13.9495	-0.290991	0.583358	-0.498821	0.617906	0.999863	conserved Plasmodium protein, unknown function
PF3D7_0718100	389.461	-0.290961	0.521583	-0.557842	0.576952	0.999863	exported serine/threonine protein kinase (EST)
PF3D7_1479300	0.0659362	0.290893	10.5284	0.0276295	0.977958	0.999863	Plasmodium exported protein (PHISTa), unknown function, pseudogene
PF3D7_0114900	0.0220922	0.290893	10.5284	0.0276295	0.977958	0.999863	Plasmodium exported protein, unknown function, pseudogene
PF3D7_1478300	0.225542	0.290831	10.5284	0.0276236	0.977962	0.999863	Plasmodium exported protein, unknown function, pseudogene
PF3D7_1450500	152.626	0.290768	0.364199	0.798375	0.424653	0.999863	conserved Plasmodium protein, unknown function
PF3D7_1435600	598.183	0.290571	0.458296	0.634025	0.526064	0.999863	conserved Plasmodium protein, unknown function
PF3D7_0926200	226.797	-0.290536	0.521858	-0.556734	0.577709	0.999863	conserved Plasmodium protein, unknown function
PF3D7_1037100	684.245	0.290332	0.298889	0.97137	0.331364	0.999863	pyruvate kinase 2 (PyKII)
PF3D7_1132900	163.95	0.290192	0.351984	0.824448	0.409685	0.999863	glycine cleavage system H protein (GCVH)
PF3D7_1308200	7055.35	0.290174	0.307649	0.943199	0.345579	0.999863	carbamoyl phosphate synthetase (cpsSII)
PF3D7_0703200	1078.36	0.290159	0.261735	1.1086	0.267603	0.999863	conserved Plasmodium protein, unknown function
PF3D7_1440900	59.523	0.290103	0.564136	0.514243	0.607082	0.999863	conserved Plasmodium protein, unknown function
PF3D7_0217900	489.24	0.290059	0.327566	0.885498	0.375888	0.999863	conserved Plasmodium protein, unknown function
PF3D7_0618600	104.77	-0.290025	0.402821	-0.719985	0.471534	0.999863	rhomboid protease ROM10 (ROM10)
PF3D7_0935800	3065.61	0.289698	0.340332	0.851221	0.394647	0.999863	cytoadherence linked asexual protein 9 (CLAG9)
PF3D7_1467200	229.62	-0.289636	0.319972	-0.905193	0.365363	0.999863	WD repeat-containing protein 79, putative (WDR79)
PF3D7_1209100	59.1596	-0.289418	0.408414	-0.708637	0.47855	0.999863	conserved Plasmodium protein, unknown function
PF3D7_1335900	19.8939	-0.289076	0.619892	-0.466333	0.640977	0.999863	thrombospondin-related anonymous protein (TRAP)
PF3D7_0931300	114.18	-0.288972	0.346463	-0.834063	0.404246	0.999863	asparagine-rich antigen, putative
PF3D7_1337500	2198.52	0.288816	0.346877	0.832618	0.40506	0.999863	conserved Plasmodium protein, unknown function
PF3D7_0323800	707.587	-0.288458	0.280364	-1.02887	0.303541	0.999863	conserved Plasmodium protein, unknown function
PF3D7_0832250	2.22228	0.288385	1.95853	0.147246	0.882938	0.999863	NA
PF3D7_0405300	40.9481	0.287981	0.388638	0.741001	0.458693	0.999863	6-cysteine protein (LISP2)
PF3D7_1211400	6956.16	0.28755	0.394998	0.72798	0.466626	0.999863	heat shock protein DNAJ homologue Pfj4 (PfJ4)
PF3D7_0710600	12792.3	0.287481	0.41827	0.68731	0.491887	0.999863	60S ribosomal protein L34 (RPL34)
PF3D7_0107000	809.699	0.287457	0.459705	0.625308	0.531769	0.999863	centrin-1 (CEN1)
PF3D7_1471300	184.062	-0.287283	0.293719	-0.978088	0.328031	0.999863	conserved Plasmodium protein, unknown function
PF3D7_0215200	61.641	-0.286871	0.359442	-0.7981	0.424812	0.999863	conserved Plasmodium protein, unknown function
PF3D7_0507200	43.2046	0.286836	0.671243	0.42732	0.669146	0.999863	subtilisin-like protease 3 (SUB3)
PF3D7_1402600	9.48053	0.286784	0.834978	0.343464	0.73125	0.999863	small nucleolar RNA snoR22
PF3D7_1229900	168.435	-0.286571	0.303115	-0.945422	0.344444	0.999863	NA
PF3D7_0216900	42.1282	0.286553	0.387753	0.73901	0.459901	0.999863	conserved Plasmodium protein, unknown function
PF3D7_1320000	1446.12	-0.286507	0.356507	-0.803652	0.421598	0.999863	rhoptry protein 2, putative (PRP2)
PF3D7_1464100	115.17	-0.286434	0.487954	-0.58701	0.557197	0.999863	conserved Plasmodium protein, unknown function
PF3D7_0600300	1.80904	0.285851	1.64903	0.173345	0.86238	0.999863	rifin (RIF)
PF3D7_1450200	72.9983	-0.285824	0.516422	-0.553469	0.579942	0.999863	conserved Plasmodium protein, unknown function
PF3D7_0421000	0.670748	0.285563	2.66039	0.107339	0.91452	0.999863	unspecified product
PF3D7_0532500	68.5284	0.285545	0.876072	0.325938	0.744472	0.999863	Plasmodium exported protein, unknown function
PF3D7_1120500	967.066	0.285332	0.252541	1.12985	0.258541	0.999863	tRNA nucleotidyltransferase, putative
PF3D7_1357400	461.671	0.285276	0.303571	0.939734	0.347354	0.999863	conserved Plasmodium protein, unknown function
PF3D7_0106200	40.7569	-0.285247	0.452697	-0.630107	0.528625	0.999863	conserved Plasmodium protein, unknown function
PF3D7_0935200	4053.38	0.28516	0.260685	1.09388	0.274005	0.999863	vacuolar protein sorting-associated protein 33, putative (VPS33)
PF3D7_0608310	230.793	-0.284904	0.412958	-0.68991	0.490251	0.999863	sorting assembly machinery 50 kDa subunit, putative (SAM50)
PF3D7_1001200	275.72	-0.28485	0.635323	-0.448354	0.653898	0.999863	acyl-CoA binding protein, isoform 2, ACBP2 (ACBP2)
PF3D7_0928400	28.8869	0.284471	0.737373	0.385791	0.699652	0.999863	conserved Plasmodium membrane protein, unknown function
PF3D7_1313500	166.577	0.284145	0.466299	0.609362	0.542285	0.999863	conserved Plasmodium membrane protein, unknown function
PF3D7_0419300	225.908	0.284059	0.333605	0.851483	0.394501	0.999863	conserved Plasmodium protein, unknown function
PF3D7_1356700	94.9096	0.284042	0.410069	0.69267	0.488517	0.999863	DnaJ protein, putative
PF3D7_1034200	27.2303	0.284008	0.583548	0.486692	0.626476	0.999863	apicoplast ribosomal protein L27 precursor, putative
PF3D7_0217300	190.533	-0.283958	0.375681	-0.755849	0.44974	0.999863	AP-2 complex subunit sigma, putative
PF3D7_1246800	632.805	-0.283711	0.316661	-0.895945	0.370282	0.999863	signal recognition particle receptor, beta subunit (SRPR-beta)
PF3D7_1443500	213.205	-0.283703	0.382479	-0.741748	0.45824	0.999863	poly(A)-specific ribonuclease PARN, putative (PARN)
PF3D7_0921000	1537.89	0.283412	0.437039	0.648481	0.516674	0.999863	NA
PF3D7_1325500	74.1962	-0.283407	0.46679	-0.607141	0.543758	0.999863	conserved Plasmodium protein, unknown function
PF3D7_0212300	4070.22	0.28338	0.291409	0.972447	0.330828	0.999863	peptide chain release factor subunit 1, putative
PF3D7_1424600	16.5398	0.283275	0.757768	0.373828	0.708532	0.999863	small nucleolar RNA snoR28
PF3D7_1012700	312.587	-0.283145	0.324498	-0.872564	0.382901	0.999863	NLI interacting factor-like phosphatase, putative (NIF4)
PF3D7_0805700	285.965	0.282977	0.452975	0.624707	0.532163	0.999863	serine/threonine protein kinase, FIKK family (FIKK8)
PF3D7_0903600	1567	0.28253	0.309424	0.913085	0.361198	0.999863	NA
PF3D7_0703100	64.4107	-0.282113	0.433085	-0.651404	0.514786	0.999863	conserved Plasmodium protein, unknown function
PF3D7_1243900	799.093	0.282055	0.402834	0.700178	0.483816	0.999863	double C2-like domain-containing protein (DOC2)
PF3D7_1124600	1969.41	0.282043	0.21392	1.31845	0.187352	0.999863	ethanolamine kinase (EK)
PF3D7_0505900	449.079	0.281897	0.363423	0.775673	0.437942	0.999863	conserved Plasmodium protein, unknown function
PF3D7_0908200	283.894	0.281559	0.346988	0.811437	0.417115	0.999863	conserved Plasmodium protein, unknown function
PF3D7_0524800	193.74	-0.281275	0.282998	-0.993912	0.320266	0.999863	ubiquitin fusion degradation protein UFD1, putative
PF3D7_0815700	24.3196	0.281267	0.791937	0.355164	0.722467	0.999863	ubiquitin (Ub)
PF3D7_0526700	226.926	0.280519	0.299152	0.937714	0.348391	0.999863	conserved Plasmodium protein, unknown function
PF3D7_0910000	18.6659	-0.28049	0.715123	-0.392226	0.694891	0.999863	SET domain protein, putative (SET4)
PF3D7_1015400	235.485	0.280417	0.397225	0.70594	0.480225	0.999863	conserved Plasmodium protein, unknown function
PF3D7_1034000	295.785	-0.280352	0.311581	-0.899773	0.368241	0.999863	Sec1 family protein, putative
PF3D7_1250900	4.33024	-0.280231	1.15499	-0.242626	0.808295	0.999863	conserved Plasmodium protein, unknown function
PF3D7_1314300	110.547	0.280105	0.312589	0.896081	0.370209	0.999863	conserved Plasmodium protein, unknown function
PF3D7_1362100	33.4933	0.280102	0.584281	0.479395	0.631657	0.999863	14-3-3 protein (14-3-3II)
PF3D7_1425100	0.32241	0.280063	4.3843	0.0638786	0.949067	0.999863	small nucleolar RNA snoR31
PF3D7_0507400	451.383	-0.280056	0.366002	-0.765174	0.444168	0.999863	conserved Plasmodium protein, unknown function
PF3D7_0318500	637.606	0.280025	0.3833	0.730564	0.465046	0.999863	conserved Plasmodium protein, unknown function
PF3D7_1148100	28.5634	0.280006	0.743783	0.376463	0.706573	0.999863	unspecified product
PF3D7_1452900	66.5981	-0.279818	0.456536	-0.612914	0.539933	0.999863	conserved Plasmodium protein, unknown function
PF3D7_0424100	760.878	0.279577	0.491052	0.569344	0.569123	0.999863	reticulocyte binding protein homologue 5 (RH5)
PF3D7_0914800	320.214	-0.279421	0.345588	-0.808537	0.418782	0.999863	GINS complex subunit Psf3, putative
PF3D7_0514000	22.4473	-0.279309	0.523894	-0.53314	0.593936	0.999863	tubulin--tyrosine ligase, putative (TTL)
PF3D7_1112600	113.389	0.27907	0.350919	0.795255	0.426465	0.999863	DNA helicase, putative
PF3D7_1401300	151.515	0.279018	0.404723	0.689405	0.490569	0.999863	aminopeptidase, putative
PF3D7_1141200	330.046	0.278818	0.512813	0.543704	0.586645	0.999863	conserved Plasmodium protein, unknown function
PF3D7_0222700	0.337686	0.278797	4.5019	0.0619288	0.95062	0.999863	rifin (RIF)
PF3D7_1372100	380.005	0.2785	0.321092	0.867351	0.385749	0.999863	Plasmodium exported protein (PHISTb), unknown function (GEXP04)
PF3D7_1435200	204.879	-0.278059	0.457627	-0.607611	0.543446	0.999863	conserved Plasmodium protein, unknown function
PF3D7_1303400	4720.28	0.277871	0.209941	1.32357	0.185647	0.999863	conserved Plasmodium protein, unknown function
PF3D7_1339300	1999.97	0.277676	0.255074	1.08861	0.276326	0.999863	conserved Plasmodium protein, unknown function
PF3D7_0906400	77.7435	-0.27765	0.360766	-0.769612	0.44153	0.999863	dynein light intermediate chain 2, cytosolic
PF3D7_0619500	362.555	0.277357	0.357895	0.774968	0.438359	0.999863	acyl-CoA synthetase (ACS12)
PF3D7_MIT00900	21.1662	-0.277322	0.823522	-0.336751	0.736304	0.999863	NA
PF3D7_0531000	167.8	0.277087	0.346208	0.800349	0.423508	0.999863	conserved Plasmodium protein, unknown function
PF3D7_1133000	60.0287	-0.277078	0.674951	-0.410517	0.681427	0.999863	conserved Plasmodium protein, unknown function
PF3D7_0628800	192.742	-0.276957	0.444684	-0.622818	0.533404	0.999863	glutamyl-tRNA(Gln) amidotransferase subunit B, putative (GATB)
PF3D7_1367300	19.236	0.276892	0.511473	0.541362	0.588258	0.999863	conserved Plasmodium protein, unknown function
PF3D7_1467300	102.144	0.276876	0.442474	0.625745	0.531483	0.999863	1-deoxy-D-xylulose 5-phosphate reductoisomerase (DXR)
PF3D7_0503300	2892.64	0.276796	0.247062	1.12035	0.262564	0.999863	serine/arginine-rich splicing factor 12 (SRSF12)
PF3D7_1210300	108.616	-0.276763	0.470262	-0.58853	0.556176	0.999863	conserved Plasmodium protein, unknown function
PF3D7_1341900	1653.76	0.276609	0.343303	0.805729	0.420399	0.999863	V-type proton ATPase subunit D, putative
PF3D7_0406600	10.6707	-0.276585	0.758275	-0.364755	0.715294	0.999863	conserved Plasmodium protein, unknown function
PF3D7_0911100	2772.09	0.276565	0.34376	0.804529	0.421092	0.999863	conserved Plasmodium protein, unknown function
PF3D7_0610500	404.488	0.276548	0.330217	0.837474	0.402326	0.999863	peptidyl-tRNA hydrolase PTRHD1, putative
PF3D7_1452700	1160.11	0.276285	0.360075	0.7673	0.442903	0.999863	U1 snRNA associated protein, putative
PF3D7_1353300	839.489	0.276277	0.254242	1.08667	0.277182	0.999863	conserved Plasmodium protein, unknown function
PF3D7_0707000	2.45858	0.276109	1.80429	0.153029	0.878375	0.999863	tRNA Lysine
PF3D7_1243700	2151.27	0.27551	0.347572	0.79267	0.42797	0.999863	ubiquitin-conjugating enzyme E2, putative
PF3D7_0723400	5972.62	0.275443	0.254868	1.08073	0.279816	0.999863	conserved Plasmodium protein, unknown function
PF3D7_0531500	2.05172	-0.275415	1.14084	-0.241414	0.809234	0.999863	unspecified product
PF3D7_0713700	205.783	-0.275229	0.314049	-0.876389	0.380819	0.999863	conserved Plasmodium protein, unknown function
PF3D7_0305800	129.393	0.275034	0.73522	0.374084	0.708342	0.999863	P-loop containing nucleoside triphosphate hydrolase, putative
PF3D7_0322800	5.86123	0.274756	0.77189	0.355952	0.721876	0.999863	conserved Plasmodium protein, unknown function
PF3D7_0519100	198.531	0.274701	0.443587	0.619273	0.535737	0.999863	mitochondrial ribosomal protein L14 precursor, putative
PF3D7_0730000	76.897	0.274582	0.386913	0.709674	0.477906	0.999863	conserved Plasmodium protein, unknown function
PF3D7_1216500	675.546	0.274431	0.941166	0.291586	0.770603	0.999863	male development gene 1 (MDV1)
PF3D7_0632800	582.937	0.274329	0.363356	0.754988	0.450256	0.999863	erythrocyte membrane protein 1, PfEMP1 (VAR)
PF3D7_0514100	265.268	0.274261	0.339301	0.808314	0.41891	0.999863	ATP-dependent DNA helicase UvrD (UvrD)
PF3D7_0808700	70.6105	-0.274167	0.454562	-0.603145	0.546412	0.999863	erythrocyte membrane protein 1, PfEMP1 (VAR)
PF3D7_0926400	137.176	-0.273924	0.330619	-0.82852	0.407376	0.999863	monocarboxylate transporter, putative
PF3D7_0220800	1528.78	0.273793	0.368147	0.743707	0.457054	0.999863	cytoadherence linked asexual protein 2 (CLAG2)
PF3D7_0920200	278.019	0.273444	0.317951	0.860017	0.389779	0.999863	CS domain protein, putative
PF3D7_1416500	1311.13	-0.273438	0.403749	-0.677248	0.498249	0.999863	NADP-specific glutamate dehydrogenase (GDH1)
PF3D7_0904200	31.3403	-0.273066	0.798425	-0.342005	0.732347	0.999863	conserved Plasmodium protein, unknown function
PF3D7_0719200	47.0897	0.272984	0.543759	0.502032	0.615645	0.999863	NIMA related kinase 4 (NEK4)
PF3D7_1313400	297.203	-0.27296	0.310346	-0.879536	0.379111	0.999863	DEAD box helicase, putative
PF3D7_0621000	144	0.272925	0.481613	0.56669	0.570924	0.999863	conserved Plasmodium protein, unknown function
PF3D7_1102600	95.4262	0.272835	0.489982	0.556826	0.577646	0.999863	Plasmodium exported protein, unknown function (GEXP14)
PF3D7_1409600	178.174	-0.272706	0.414301	-0.658231	0.51039	0.999863	conserved Plasmodium protein, unknown function
PF3D7_1355900	496.88	0.272616	0.30673	0.888782	0.37412	0.999863	conserved protein, unknown function
PF3D7_1105500	158.698	0.272568	0.398766	0.68353	0.494272	0.999863	centrin-4 (CEN4)
PF3D7_0628100	1660.51	0.272521	0.366845	0.742878	0.457556	0.999863	HECT-domain (ubiquitin-transferase), putative
PF3D7_0702000	3250.09	-0.272055	0.382997	-0.710332	0.477498	0.999863	Plasmodium exported protein (hyp12), unknown function
PF3D7_0729500	1044	0.272004	0.185901	1.46316	0.143423	0.999863	mRNA (N6-adenosine)-methyltransferase, putative
PF3D7_1354800	239.295	-0.271921	0.198856	-1.36743	0.171491	0.999863	metacaspase 1 (MCA1)
PF3D7_1304900	455.268	-0.271427	0.375614	-0.722621	0.469913	0.999863	DNA-directed RNA polymerase 2, putative
PF3D7_0220000	25543.4	0.271274	0.344686	0.787018	0.431271	0.999863	liver stage antigen 3 (LSA3)
PF3D7_0833100	0.257495	0.271223	5.46592	0.0496207	0.960425	0.999863	rifin (RIF)
PF3D7_1365100	402.317	0.270772	0.423817	0.638889	0.522895	0.999863	mitochondrial ribosomal protein S17 precursor, putative
PF3D7_0716500	124.984	-0.270759	0.324771	-0.833692	0.404455	0.999863	conserved Plasmodium protein, unknown function
PF3D7_0611300	183.914	-0.270703	0.335877	-0.805958	0.420267	0.999863	conserved Plasmodium protein, unknown function
PF3D7_1304500	288.919	0.270625	0.366468	0.73847	0.460229	0.999863	small heat shock protein, putative
PF3D7_1232500	960.135	0.270597	0.307732	0.879328	0.379224	0.999863	CG2-related protein, putative
PF3D7_1455000	58.1299	-0.270532	0.715027	-0.378352	0.705169	0.999863	protein phosphatase PPM3, putative (PPM3)
PF3D7_0319500	2564.7	0.27053	0.302588	0.894056	0.371292	0.999863	RNA-binding protein, putative
PF3D7_1352300	106.891	-0.27053	0.379561	-0.712745	0.476004	0.999863	conserved Plasmodium protein, unknown function
PF3D7_0111500	1294.02	0.27036	0.266194	1.01565	0.309795	0.999863	UMP-CMP kinase, putative
PF3D7_0521800	66.0743	-0.27035	0.377878	-0.715442	0.474336	0.999863	nucleotide binding protein, putative
PF3D7_1442500	250.439	0.270205	0.291773	0.926079	0.354405	0.999863	protein prenyltransferase alpha subunit, putative
PF3D7_1124200	290.61	0.27009	0.231958	1.16439	0.244265	0.999863	conserved Plasmodium protein, unknown function
PF3D7_1403800	37.8433	-0.270061	0.416974	-0.647668	0.5172	0.999863	nuclear formin-like protein (MISFIT)
PF3D7_0321800	2784.42	0.269843	0.2617	1.03112	0.302486	0.999863	WD repeat-containing protein, putative
PF3D7_0925900	8405.21	-0.269797	0.32125	-0.839835	0.401001	0.999863	conserved Plasmodium protein, unknown function
PF3D7_0514400	0.291612	0.269678	5.75192	0.0468848	0.962605	0.999863	tRNA Phenylalanine
PF3D7_1019400	2239.27	-0.269346	0.424354	-0.634719	0.525612	0.999863	60S ribosomal protein L30e, putative
PF3D7_1448200	23.0314	-0.269231	0.579762	-0.464383	0.642374	0.999863	conserved Plasmodium protein, unknown function
PF3D7_1214800	17.2987	-0.269115	0.550124	-0.489189	0.624708	0.999863	conserved Plasmodium protein, unknown function
PF3D7_1009000	239.372	-0.269095	0.356379	-0.755081	0.450201	0.999863	diphthine synthase, putative
PF3D7_1345900	316.164	0.269006	0.348327	0.77228	0.439949	0.999863	kinetochore protein SPC25, putative (SPC25)
PF3D7_0916700	2756.91	-0.268861	0.364812	-0.736985	0.461132	0.999863	RNA-binding protein musashi, putative (HoMu)
PF3D7_1333800	1195.24	0.268858	0.240019	1.12015	0.262648	0.999863	conserved Plasmodium protein, unknown function
PF3D7_1418300	49.4641	-0.268679	0.571297	-0.470296	0.638143	0.999863	calmodulin, putative
PF3D7_0926600	39.3121	-0.26857	0.470318	-0.57104	0.567972	0.999863	conserved Plasmodium membrane protein, unknown function
PF3D7_1305300	2343.36	0.268014	0.271227	0.988154	0.323077	0.999863	conserved Plasmodium protein, unknown function
PF3D7_0524200	54.1603	0.267936	0.479789	0.558445	0.576541	0.999863	conserved Plasmodium membrane protein, unknown function
PF3D7_1224100	343.947	0.267876	0.394547	0.678945	0.497173	0.999863	conserved Plasmodium protein, unknown function
PF3D7_1135800	172.805	-0.267768	0.338774	-0.790405	0.429291	0.999863	conserved Plasmodium protein, unknown function
PF3D7_1206800	229.16	-0.267367	0.346811	-0.770931	0.440748	0.999863	conserved Plasmodium protein, unknown function
PF3D7_1405600	691.765	0.267262	0.251597	1.06226	0.288116	0.999863	ribonucleotide reductase small subunit (RNR)
PF3D7_1229800	749.698	0.267203	0.304684	0.876982	0.380496	0.999863	myosin D (MyoD)
PF3D7_0825900	23.705	-0.26707	0.596946	-0.447394	0.654591	0.999863	conserved Plasmodium protein, unknown function
PF3D7_1149100	3856.7	0.266969	0.377731	0.706768	0.47971	0.999863	NA
PF3D7_1442100	96.673	-0.266962	0.405441	-0.65845	0.510249	0.999863	replication factor A protein 3, putative (RPA3)
PF3D7_1201900	398.184	0.266675	0.216464	1.23196	0.217964	0.999863	conserved protein, unknown function
PF3D7_1426900	437.638	0.266652	0.430764	0.619021	0.535902	0.999863	ubiquinol-cytochrome c reductase hinge protein, putative
PF3D7_0220500	269.574	0.266621	0.333777	0.7988	0.424407	0.999863	Plasmodium exported protein (hyp2), unknown function
PF3D7_1018200	1484.04	0.266588	0.301297	0.884802	0.376263	0.999863	serine/threonine protein phosphatase 8, putative (PPP8)
PF3D7_0204400	40.4729	-0.266447	0.625586	-0.425916	0.670169	0.999863	dynein light chain, putative
PF3D7_1300100	543.455	0.265889	0.374836	0.709349	0.478108	0.999863	erythrocyte membrane protein 1, PfEMP1 (VAR)
PF3D7_0201600	2004.53	0.265792	0.307597	0.864092	0.387537	0.999863	PHISTb domain-containing RESA-like protein 1 (RLP1)
PF3D7_0214200	623.988	-0.265616	0.366815	-0.724114	0.468996	0.999863	mitochondrial ribosomal protein L13 precursor, putative
PF3D7_1112900	46.0055	0.265545	0.526795	0.504076	0.614208	0.999863	conserved Plasmodium protein, unknown function
PF3D7_0832200	3269.7	0.26546	0.336183	0.78963	0.429744	0.999863	NA
PF3D7_1472600	377.523	-0.265435	0.314272	-0.844601	0.398334	0.999863	protein disulfide-isomerase (PDI-14)
PF3D7_0914100	1706.44	-0.265351	0.31639	-0.838683	0.401647	0.999863	conserved Plasmodium protein, unknown function
PF3D7_0416700	150.469	0.265245	0.352849	0.751725	0.452217	0.999863	CDGSH iron-sulfur domain-containing protein, putative
PF3D7_0824100	61.8665	-0.265243	0.37435	-0.708542	0.478609	0.999863	exonuclease, putative
PF3D7_1467400	241.698	-0.26523	0.237272	-1.11783	0.263637	0.999863	50S ribosomal protein L22, apicoplast, putative (L22)
PF3D7_1121100	1970.41	0.265194	0.278866	0.950971	0.341619	0.999863	conserved Plasmodium protein, unknown function
PF3D7_1323200	1221.99	0.265178	0.283817	0.934328	0.350135	0.999863	V-type proton ATPase subunit G, putative
PF3D7_0208700	319.513	-0.265029	0.31697	-0.836134	0.40308	0.999863	NA
PF3D7_1350700	140.336	-0.264929	0.292008	-0.907268	0.364265	0.999863	N6-adenine-specific methylase, putative
PF3D7_0505700	1484.65	0.264852	0.255037	1.03848	0.299045	0.999863	conserved Plasmodium membrane protein, unknown function
PF3D7_1334700	1019.91	-0.264771	0.386227	-0.685531	0.493009	0.999863	MSP7-like protein (MSRP7)
PF3D7_1216100	37.5216	-0.264761	0.623127	-0.42489	0.670917	0.999863	conserved Plasmodium membrane protein, unknown function
PF3D7_0109600	165.323	0.26445	0.269997	0.979454	0.327356	0.999863	cold-shock protein, putative
PF3D7_1433200	69.4741	-0.264406	0.43039	-0.614342	0.53899	0.999863	conserved Plasmodium protein, unknown function
PF3D7_1346400	2142.74	0.264396	0.243038	1.08788	0.276649	0.999863	conserved Plasmodium protein, unknown function
PF3D7_1365200	156.786	-0.264291	0.458122	-0.5769	0.564007	0.999863	conserved Plasmodium protein, unknown function
PF3D7_1212400	82.3287	-0.264189	0.469824	-0.562314	0.573902	0.999863	tetratricopeptide repeat family protein, putative
PF3D7_0833500	179.85	0.264152	0.364565	0.724566	0.468718	0.999863	erythrocyte membrane protein 1, PfEMP1 (VAR)
PF3D7_0522000	503.375	-0.264118	0.361183	-0.731257	0.464622	0.999863	conserved Plasmodium protein, unknown function
PF3D7_1131000	303.916	0.264031	0.431699	0.611608	0.540797	0.999863	RNA-binding protein s1, putative
PF3D7_1319200	54.1758	-0.263974	0.310698	-0.849615	0.395539	0.999863	conserved Plasmodium protein, unknown function
PF3D7_0801300	24.4816	0.263776	0.521327	0.505971	0.612877	0.999863	von Willebrand factor A domain-related protein (WARP)
PF3D7_0210300	268.909	0.26311	0.395979	0.664455	0.506399	0.999863	monocarboxylate transporter, putative
PF3D7_1320900	346.536	0.262932	0.375528	0.700165	0.483824	0.999863	RNA-binding protein, putative
PF3D7_0406800	144.852	0.262857	0.450217	0.583845	0.559324	0.999863	conserved Plasmodium protein, unknown function
PF3D7_1361600	43.4507	0.262786	0.543749	0.483285	0.628894	0.999863	iron-sulfur assembly protein, putative
PF3D7_1331700	1206.31	-0.262664	0.29393	-0.893627	0.371521	0.999863	glutamine--tRNA ligase, putative
PF3D7_0204000	70.4129	-0.262578	0.385725	-0.680738	0.496038	0.999863	conserved Plasmodium protein, unknown function
PF3D7_1333100	48.7627	0.262492	0.432602	0.606775	0.544	0.999863	conserved Plasmodium protein, unknown function
PF3D7_1254000	0.291702	0.262268	8.15392	0.0321646	0.974341	0.999863	rifin (RIF)
PF3D7_1462100	101.744	-0.262028	0.383129	-0.683917	0.494028	0.999863	conserved Plasmodium protein, unknown function
PF3D7_0302200	1056.1	0.262028	0.426943	0.61373	0.539394	0.999863	cytoadherence linked asexual protein 3.2 (CLAG3.2)
PF3D7_0903300	1098.53	0.261572	0.348449	0.750676	0.452848	0.999863	conserved Plasmodium membrane protein, unknown function
PF3D7_1333000	1048.24	0.261373	0.273345	0.956203	0.33897	0.999863	20 kDa chaperonin (CPN20)
PF3D7_1035200	15434.1	0.261159	0.427153	0.611395	0.540938	0.999863	S-antigen
PF3D7_0317900	215.662	-0.26114	0.330894	-0.789197	0.429997	0.999863	conserved Plasmodium protein, unknown function
PF3D7_0627700	4208.43	0.260733	0.249739	1.04402	0.296476	0.999863	transportin
PF3D7_1207200	73.6724	-0.260497	0.545612	-0.47744	0.633049	0.999863	conserved Plasmodium protein, unknown function
PF3D7_1014000	85.0911	0.260444	0.3913	0.665586	0.505676	0.999863	GDP-L-fucose synthase (FS)
PF3D7_0932900	15.9978	-0.259621	0.591697	-0.438773	0.660826	0.999863	conserved Plasmodium protein, unknown function
PF3D7_1302100	12525.9	-0.259616	0.556029	-0.466911	0.640563	0.999863	gamete antigen 27/25 (G27/25)
PF3D7_0200900	0.174418	0.259616	10.2258	0.0253883	0.979745	0.999863	stevor, pseudogene
PF3D7_1373100	0.303206	0.259349	10.5288	0.0246323	0.980348	0.999863	rifin (RIF)
PF3D7_0404100	14.9113	-0.259149	0.600102	-0.431842	0.665856	0.999863	transcription factor with AP2 domain(s), putative (ApiAP2)
PF3D7_1035700	4921.33	0.258933	0.361061	0.717146	0.473284	0.999863	duffy binding-like merozoite surface protein (DBLMSP)
PF3D7_0306000	384.431	-0.258736	0.447041	-0.578774	0.562741	0.999863	conserved Plasmodium protein, unknown function
PF3D7_1335400	5695.03	-0.258481	0.410029	-0.630396	0.528435	0.999863	reticulocyte binding protein 2 homologue a (RH2a)
PF3D7_1009100	3.17173	0.258383	1.10559	0.233707	0.815213	0.999863	conserved Plasmodium membrane protein, unknown function
PF3D7_1035300	1227.17	0.258359	0.429851	0.601043	0.547811	0.999863	glutamate-rich protein (GLURP)
PF3D7_0415300	6098.21	0.258343	0.316664	0.815827	0.414599	0.999863	cdc2-related protein kinase 3 (CRK3)
PF3D7_0109400	587.936	0.258097	0.54889	0.470217	0.6382	0.999863	tubulin-specific chaperone a, putative
PF3D7_0707420	39.7308	-0.258091	0.499415	-0.516787	0.605305	0.999863	nucleolar RNA snoR36
PF3D7_1149600	3656.87	0.258088	0.315845	0.817133	0.413852	0.999863	DnaJ protein, putative
PF3D7_0103100	116.396	0.257912	0.448305	0.575306	0.565085	0.999863	vacuolar protein sorting-associated protein 51, putative (VPS51)
PF3D7_1230100	20.4593	0.257808	0.603473	0.427207	0.669229	0.999863	thioredoxin-like associated protein 1, putative (TLAP1)
PF3D7_1401200	717.786	0.257753	0.407165	0.633044	0.526705	0.999863	Plasmodium exported protein, unknown function
PF3D7_1114500	29.5108	0.257606	0.583609	0.441401	0.658923	0.999863	conserved Plasmodium protein, unknown function
PF3D7_0717500	2746.53	0.257308	0.272025	0.945897	0.344201	0.999863	calcium-dependent protein kinase 4 (CDPK4)
PF3D7_0631100	141.134	0.257155	0.370295	0.69446	0.487394	0.999863	Plasmodium exported protein (PHISTb), unknown function
PF3D7_1032100	3050.19	0.256891	0.282993	0.907764	0.364003	0.999863	mRNA-decapping enzyme subunit 1, putative (DCP1)
PF3D7_1303100	322.506	0.256857	0.251943	1.0195	0.307963	0.999863	methyltransferase-like protein, putative
PF3D7_1234700	56.2506	-0.256321	0.476566	-0.53785	0.59068	0.999863	CPW-WPC family protein
PF3D7_1336900	629.996	0.256276	0.21533	1.19015	0.233986	0.999863	tryptophan--tRNA ligase (WRS)
PF3D7_1013400	108.567	-0.256235	0.290882	-0.880888	0.378379	0.999863	conserved Plasmodium protein, unknown function
PF3D7_0403700	2314.65	0.256226	0.206117	1.24311	0.213826	0.999863	CGI-201 protein, short form
PF3D7_1215000	331.996	0.256057	0.447502	0.572193	0.567191	0.999863	thioredoxin peroxidase 2 (Trx-Px2)
PF3D7_0502300	3.03419	0.256054	1.42201	0.180064	0.857102	0.999863	conserved Plasmodium protein, unknown function
PF3D7_1357800	6338.92	0.25605	0.316787	0.808272	0.418934	0.999863	T-complex protein 1 subunit delta (CCT4)
PF3D7_1119500	115.694	0.255622	0.378634	0.675115	0.499603	0.999863	AP-4 complex subunit mu, putative
PF3D7_0912400	1319.17	0.255443	0.235794	1.08333	0.278661	0.999863	alkaline phosphatase, putative
PF3D7_0815500	436.485	0.255381	0.297156	0.859416	0.390111	0.999863	conserved Plasmodium protein, unknown function
PF3D7_1360500	151.762	-0.255263	0.482747	-0.528771	0.596964	0.999863	guanylyl cyclase beta (GCbeta)
PF3D7_0912600	21.3573	-0.255136	0.458127	-0.556911	0.577588	0.999863	conserved Plasmodium protein, unknown function
PF3D7_0525700	162.158	-0.255065	0.544361	-0.468558	0.639385	0.999863	conserved Plasmodium protein, unknown function
PF3D7_0706300	226.751	-0.254994	0.39553	-0.644691	0.519128	0.999863	conserved Plasmodium protein, unknown function
PF3D7_0520900	10399.7	0.254938	0.34568	0.737496	0.460821	0.999863	S-adenosyl-L-homocysteine hydrolase (SAHH)
PF3D7_1129700	227.36	0.254925	0.275199	0.92633	0.354274	0.999863	conserved Plasmodium protein, unknown function
PF3D7_0613900	4721.89	0.25479	0.305456	0.834129	0.404208	0.999863	myosin E, putative (myoE)
PF3D7_0107100	75.742	-0.254599	0.471464	-0.540018	0.589185	0.999863	conserved Plasmodium protein, unknown function
PF3D7_0521500	235.367	0.254593	0.275747	0.923285	0.355859	0.999863	ribosomal large subunit pseudouridylate synthase, putative
PF3D7_1435900	27.1866	-0.254542	0.498451	-0.510666	0.609585	0.999863	conserved Plasmodium protein, unknown function
PF3D7_0917400	156.205	-0.254435	0.409	-0.622091	0.533882	0.999863	conserved Plasmodium protein, unknown function
PF3D7_1147700	129.86	0.254405	0.413822	0.61477	0.538706	0.999863	mitochondrial ATP synthase delta subunit, putative
PF3D7_1372000	867.568	0.254241	0.375602	0.67689	0.498476	0.999863	Plasmodium exported protein (PHISTa), unknown function
PF3D7_1038500	42.333	-0.254154	0.559603	-0.454169	0.649707	0.999863	Plasmodium exported protein, unknown function
PF3D7_1470700	437.903	-0.254137	0.26868	-0.94587	0.344215	0.999863	conserved Plasmodium protein, unknown function
PF3D7_0502500	57.3512	-0.254064	0.463821	-0.547764	0.583854	0.999863	conserved Plasmodium protein, unknown function
PF3D7_0108300	19563.3	0.25406	0.28539	0.890219	0.373349	0.999863	conserved Plasmodium protein, unknown function
PF3D7_0607500	209.365	-0.253981	0.263016	-0.965645	0.334222	0.999863	para-hydroxybenzoate--polyprenyltransferase, putative (COQ2)
PF3D7_1039000	4159.57	0.253971	0.229853	1.10492	0.269192	0.999863	serine/threonine protein kinase, FIKK family (FIKK10.2)
PF3D7_1014500	187.145	0.253966	0.336932	0.753761	0.450993	0.999863	conserved Plasmodium protein, unknown function
PF3D7_1307700	388.082	-0.253951	0.375071	-0.677075	0.498358	0.999863	conserved Plasmodium protein, unknown function
PF3D7_0522900	85.6758	0.253753	0.599031	0.423605	0.671854	0.999863	zinc finger protein, putative
PF3D7_0313800	307.185	-0.253694	0.309662	-0.819263	0.412636	0.999863	conserved Plasmodium protein, unknown function
PF3D7_1451000	249.868	0.253593	0.257678	0.984146	0.325044	0.999863	conserved Plasmodium protein, unknown function
PF3D7_1416800	287.902	-0.253472	0.292984	-0.865141	0.386962	0.999863	lysine--tRNA ligase, putative
PF3D7_0910300	511.892	-0.253454	0.21246	-1.19295	0.232891	0.999863	conserved Plasmodium protein, unknown function
PF3D7_0515900	87.9184	-0.253419	0.470211	-0.538948	0.589922	0.999863	NLI interacting factor-like phosphatase, putative (NIF2)
PF3D7_1468200	235.353	0.253332	0.29497	0.85884	0.390429	0.999863	conserved protein, unknown function
PF3D7_1464500	642.677	0.253253	0.368465	0.687319	0.491882	0.999863	conserved Plasmodium membrane protein, unknown function
PF3D7_1428800	278.007	-0.252696	0.295183	-0.856067	0.391961	0.999863	NA
PF3D7_0104000	6.27449	0.252616	1.00995	0.250126	0.80249	0.999863	thrombospondin-related sporozoite protein (TRSP)
PF3D7_0406200	44797.7	0.252561	0.571675	0.441791	0.65864	0.999863	sexual stage-specific protein precursor (Pfs16)
PF3D7_1026400	102.081	0.252531	0.452738	0.557787	0.57699	0.999863	cell division cycle protein 20 homolog, putative (CDC20)
PF3D7_0422800	27.1419	0.252463	0.634361	0.39798	0.690645	0.999863	serpentine receptor, putative (SR12)
PF3D7_1308700	376	0.252436	0.328239	0.769061	0.441857	0.999863	conserved Plasmodium protein, unknown function
PF3D7_1247800	293.934	0.252404	0.538055	0.469104	0.638995	0.999863	dipeptidyl aminopeptidase 2 (DPAP2)
PF3D7_0730900	9130.71	0.252326	0.328932	0.767106	0.443018	0.999863	EMP1-trafficking protein (PTP4)
PF3D7_1143900	102.86	0.252316	0.342164	0.737412	0.460872	0.999863	carbohydrate kinase, putative
PF3D7_0310200	7931.53	0.252203	0.32358	0.779416	0.435735	0.999863	phd finger protein, putative
PF3D7_1443100	678.679	0.251453	0.22312	1.12698	0.259749	0.999863	conserved Plasmodium protein, unknown function
PF3D7_1347400	87.9476	0.251418	0.411145	0.611507	0.540864	0.999863	conserved Plasmodium protein, unknown function
PF3D7_1142600	4477.31	-0.251281	0.421491	-0.596172	0.55106	0.999863	60S ribosomal protein L35ae, putative
PF3D7_0721700	49.0749	0.251138	0.518022	0.484802	0.627817	0.999863	secreted ookinete protein, putative (PSOP1)
PF3D7_1223800	420.853	0.250883	0.239975	1.04546	0.295812	0.999863	mitochondrial carrier protein, putative
PF3D7_1010900	172.341	-0.250793	0.226722	-1.10617	0.268652	0.999863	conserved Plasmodium protein, unknown function
PF3D7_1128600	94.6216	-0.250632	0.533321	-0.469946	0.638394	0.999863	CCR4-NOT transcription complex subunit 2, putative (NOT2)
PF3D7_1347100	237.631	-0.250596	0.303833	-0.82478	0.409496	0.999863	DNA topoisomerase 3, putative (TOP3)
PF3D7_1431400	1589.18	0.250523	0.316327	0.791973	0.428376	0.999863	conserved Plasmodium protein, unknown function
PF3D7_1028900	62.8648	0.250337	0.454894	0.550319	0.5821	0.999863	inner membrane complex protein 1m, putative (IMC1m)
PF3D7_1362600	51.9822	0.25032	0.65716	0.380912	0.703269	0.999863	conserved Plasmodium protein, unknown function
PF3D7_0320100	424.956	0.250276	0.24231	1.03287	0.301663	0.999863	protein transport protein SEC22 (SEC22)
PF3D7_0303100	257.592	0.250157	0.365108	0.685159	0.493244	0.999863	conserved Plasmodium protein, unknown function
PF3D7_1031400	514.14	0.250114	0.360814	0.693192	0.488189	0.999863	NA
PF3D7_0323300	18.9159	-0.250085	0.514983	-0.485618	0.627238	0.999863	conserved protein, unknown function
PF3D7_1239300	182.364	0.249912	0.26745	0.934425	0.350085	0.999863	conserved Plasmodium protein, unknown function
PF3D7_1213600	165.828	0.249883	0.338712	0.737746	0.460669	0.999863	dynein light chain 1, putative (DLC8)
PF3D7_0822900	2971.95	0.249736	0.412645	0.605209	0.54504	0.999863	conserved Plasmodium protein, unknown function
PF3D7_1449800	254.39	-0.249651	0.289249	-0.863103	0.388081	0.999863	conserved Plasmodium protein, unknown function
PF3D7_0628600	339.802	-0.249587	0.253695	-0.983808	0.32521	0.999863	conserved Plasmodium protein, unknown function
PF3D7_1330700	136.426	-0.249414	0.415081	-0.600879	0.547921	0.999863	GPI transamidase subunit PIG-U, putative
PF3D7_0709800	42.8032	-0.249266	0.492739	-0.505878	0.612942	0.999863	conserved protein, unknown function
PF3D7_1018500	1558.86	0.248978	0.399448	0.623305	0.533084	0.999863	PHF5-like protein, putative
PF3D7_0932400	483.452	0.248855	0.407763	0.610292	0.541669	0.999863	peptide release factor, putative
PF3D7_1343100	204.001	-0.248673	0.497391	-0.499954	0.617108	0.999863	conserved Plasmodium protein, unknown function
PF3D7_1321600	31.0051	-0.248623	0.555228	-0.447785	0.654308	0.999863	phosphodiesterase gamma, putative (PDEgamma)
PF3D7_0312200	30.1605	-0.248572	0.485881	-0.511591	0.608937	0.999863	TPR domain containing protein
[truncated: 3,721 more rows]

## Sheet: Differences@+10h - 0h ind.
	baseMean	log2FoldChange	lfcSE	stat	pvalue	padj	GENENAME
PF3D7_0701200	0.751408	-4.40897	3.30997	-1.33203	0.182852	0.999069	rifin, pseudogene (RIF)
PF3D7_1040000	1.00857	3.56642	2.53797	1.40522	0.159955	0.999069	rifin (RIF)
PF3D7_0115300	0.454291	-3.46453	3.80493	-0.910536	0.36254	0.999069	rifin (RIF)
PF3D7_1464800	1.88747	3.44991	1.74149	1.98102	0.0475896	0.999069	conserved Plasmodium protein, unknown function
PF3D7_1240700	0.232941	-3.40801	10.4923	-0.324812	0.745323	0.999069	rifin, pseudogene (RIF)
PF3D7_1400700	0.977887	-3.39897	2.19361	-1.54948	0.121265	0.999069	stevor
PF3D7_1254000	0.291702	-3.39815	8.10673	-0.419176	0.675087	0.999069	rifin (RIF)
PF3D7_1462000	0.44541	3.37041	4.0645	0.829232	0.406973	0.999069	thioredoxin-like protein (TLP1)
PF3D7_0629000	19.3101	-3.35367	1.33254	-2.51676	0.0118441	0.999069	conserved protein, unknown function
PF3D7_1339500	14.3075	-3.0998	1.31563	-2.35613	0.0184663	0.999069	mitochondrial ribosomal protein L49 precursor, putative
PF3D7_0500400	0.756424	-2.96087	2.00771	-1.47475	0.140281	0.999069	rifin (RIF)
PF3D7_1322600	99.9145	2.81446	0.816477	3.44708	0.000566675	0.999069	conserved Plasmodium protein, unknown function
PF3D7_1372700	0.568811	-2.78262	3.71166	-0.749696	0.453438	0.999069	rifin (RIF)
PF3D7_MIT03700	4.13327	2.7779	1.57077	1.76849	0.0769783	0.999069	NA
PF3D7_1463100	1.04872	-2.69595	2.80256	-0.961961	0.336069	0.999069	conserved Plasmodium protein, unknown function, pseudogene
PF3D7_1459900	23.5142	2.64225	1.22767	2.15224	0.0313781	0.999069	conserved Plasmodium membrane protein, unknown function
PF3D7_1370100	5.08885	-2.61286	1.50314	-1.73826	0.0821648	0.999069	tRNA Cysteine
PF3D7_1000800	4.38971	-2.61036	1.62159	-1.60975	0.107452	0.999069	stevor, pseudogene
PF3D7_MIT02500	3.84108	-2.60993	1.6245	-1.60661	0.10814	0.999069	NA
PF3D7_1103300	0.522249	-2.59577	2.50432	-1.03652	0.299961	0.999069	tRNA Leucine
PF3D7_1330900	3.98271	2.54485	1.08982	2.33511	0.0195375	0.999069	small nucleolar RNA snoR17
PF3D7_0411700	0.876961	-2.49695	2.04508	-1.22096	0.222102	0.999069	conserved Plasmodium protein, unknown function
PF3D7_1453300	2.40542	2.49192	1.19096	2.09236	0.0364065	0.999069	conserved protein, unknown function
PF3D7_1479600	0.223091	2.4916	9.53138	0.261411	0.793776	0.999069	rifin (RIF)
PF3D7_0515200	10.7627	2.48716	1.12203	2.21667	0.0266459	0.999069	conserved Plasmodium protein, unknown function
PF3D7_1000300	0.556183	-2.46082	3.36682	-0.730904	0.464838	0.999069	rifin (RIF)
PF3D7_1005400	1.23046	2.43173	1.70282	1.42806	0.153276	0.999069	conserved Plasmodium protein, unknown function
PF3D7_1454800	1.08878	2.43131	1.82975	1.32876	0.183926	0.999069	conserved Plasmodium protein, unknown function
PF3D7_0222600	1.1743	2.37773	2.05072	1.15946	0.246268	0.999069	rifin (RIF)
PF3D7_MIT02700	2.08988	2.36045	1.88121	1.25475	0.209569	0.999069	NA
PF3D7_0901000	0.380661	2.31706	10.2288	0.226523	0.820795	0.999069	rifin (RIF)
PF3D7_1477100	29.358	-2.25979	1.56582	-1.4432	0.148965	0.999069	Plasmodium exported protein (hyp6), unknown function
PF3D7_0115050	1.54599	-2.2569	1.73242	-1.30274	0.192663	0.999069	NA
PF3D7_0215900	19.1541	2.20704	0.915771	2.41004	0.015951	0.999069	palmitoyltransferase, putative (DHHC11)
PF3D7_0833000	0.625605	2.20289	2.8427	0.774928	0.438382	0.999069	rifin (RIF)
PF3D7_0410100	6.35229	-2.19938	1.60451	-1.37075	0.170454	0.999069	tRNA Serine
PF3D7_0102000	6.88446	2.11621	1.63314	1.29579	0.195047	0.999069	Plasmodium exported protein (PHISTa), unknown function, pseudogene
PF3D7_0530500	5.23114	2.08033	1.06394	1.9553	0.0505475	0.999069	conserved Plasmodium membrane protein, unknown function
PF3D7_0732100	0.32754	-2.06448	4.53725	-0.455006	0.649105	0.999069	erythrocyte membrane protein 1 (PfEMP1), pseudogene (VAR)
PF3D7_0400700	0.336313	-2.06368	4.65015	-0.443789	0.657195	0.999069	rifin (RIF)
PF3D7_1253700	0.633183	2.06189	2.9547	0.697833	0.485282	0.999069	rifin (RIF)
PF3D7_0324800	1.62846	2.06127	1.58294	1.30218	0.192854	0.999069	rifin (RIF)
PF3D7_MIT02800	3.76839	2.05868	1.48757	1.38393	0.166381	0.999069	NA
PF3D7_0602300	3.84854	2.04755	1.31975	1.55146	0.120791	0.999069	liver merozoite formation protein, putative (PALM)
PF3D7_1309120	3.4414	2.0317	1.28451	1.58168	0.113722	0.999069	unspecified product
PF3D7_1018100	2.47163	-2.024	1.38262	-1.46389	0.143224	0.999069	conserved Plasmodium protein, unknown function
PF3D7_1245700	3.24878	2.02314	1.48656	1.36096	0.173528	0.999069	unspecified product
PF3D7_0421000	0.670748	-2.00851	2.67666	-0.750378	0.453027	0.999069	unspecified product
PF3D7_0420800	0.632585	-1.99857	2.54272	-0.785997	0.431869	0.999069	Plasmodium RNA of unknown function RUF6
PF3D7_1400500	6.57773	-1.98612	1.46526	-1.35547	0.175267	0.999069	rifin (RIF)
PF3D7_0207300	4.81255	-1.96186	1.31904	-1.48734	0.136925	0.999069	serine repeat antigen 8 (SERA8)
PF3D7_1032200	19.5828	-1.93905	0.708242	-2.73784	0.00618443	0.999069	conserved Plasmodium protein, unknown function
PF3D7_0101600	3.45337	-1.89626	1.49621	-1.26737	0.205022	0.999069	rifin (RIF)
PF3D7_1229200	7.44771	1.89561	1.05191	1.80206	0.0715358	0.999069	unspecified product
PF3D7_0832100	4.89521	-1.89527	1.3212	-1.43451	0.151428	0.999069	rifin, pseudogene (RIF)
PF3D7_1420800	0.975838	-1.88513	1.78775	-1.05447	0.291667	0.999069	dynein-associated protein, putative
PF3D7_1369900	7.08192	1.87453	2.26677	0.826958	0.408261	0.999069	tRNA Tryptophan
PF3D7_1354700	5.05701	1.8523	1.2036	1.53897	0.123811	0.999069	conserved Plasmodium protein, unknown function
PF3D7_0720300	11.1954	-1.83188	1.01727	-1.80078	0.0717378	0.999069	conserved Plasmodium protein, unknown function
PF3D7_0115400	13.701	-1.83003	1.24828	-1.46605	0.142636	0.999069	stevor
PF3D7_1475000	5.35566	1.81828	1.03202	1.76187	0.0780913	0.999069	mediator complex subunit 31, putative
PF3D7_0101000	1.10712	1.8177	2.13164	0.852721	0.393814	0.999069	rifin (RIF)
PF3D7_1425000	2.19003	-1.81303	1.38477	-1.30926	0.190445	0.999069	Plasmodium RNA of unknown function RUF4
PF3D7_0425600	17.3583	1.79431	1.41347	1.26943	0.204286	0.999069	rifin, pseudogene (RIF)
PF3D7_0324500	0.2754	-1.7896	6.7974	-0.263277	0.792337	0.999069	rifin (RIF)
PF3D7_1253900	0.172187	-1.78953	10.5125	-0.170228	0.864831	0.999069	Plasmodium exported protein (PHISTa), unknown function, pseudogene
PF3D7_0300700	0.0713145	-1.78953	10.5125	-0.170228	0.864831	0.999069	rifin (RIF)
PF3D7_1040600	0.618015	-1.78904	3.93425	-0.454733	0.649301	0.999069	rifin (RIF)
PF3D7_1040900	1.00969	-1.78796	3.12022	-0.573025	0.566628	0.999069	rifin (RIF)
PF3D7_1373400	0.936362	-1.78297	2.26879	-0.785866	0.431946	0.999069	rifin (RIF)
PF3D7_1101000	1.65573	-1.77812	1.48535	-1.1971	0.231267	0.999069	erythrocyte membrane protein 1 (PfEMP1), truncated
PF3D7_1109600	1.46177	1.77127	1.84842	0.958263	0.33793	0.999069	small nucleolar RNA SNORD127
PF3D7_1424800	0.996122	1.76961	1.97867	0.894342	0.371139	0.999069	unspecified product
PF3D7_0700900	0.230025	1.76708	6.48491	0.27249	0.785245	0.999069	RESA-like protein, pseudogene
PF3D7_MIT01700	2.53536	1.76589	1.59666	1.10599	0.268732	0.999069	NA
PF3D7_0709050	2.95182	1.76069	1.60584	1.09643	0.272889	0.999069	small nucleolar RNA
PF3D7_1247600	17.518	1.75758	0.955637	1.83917	0.0658899	0.999069	conserved Plasmodium protein, unknown function
PF3D7_0421200	0.691171	-1.74447	3.14335	-0.554973	0.578913	0.999069	rifin (RIF)
PF3D7_1407700	4.32992	1.74097	1.47213	1.18262	0.23696	0.999069	conserved Plasmodium protein, unknown function
PF3D7_0800650	1.87659	-1.73901	1.70897	-1.01758	0.308879	0.999069	NA
PF3D7_0408800	1.49359	-1.73748	1.79588	-0.967483	0.333303	0.999069	conserved Plasmodium protein, unknown function
PF3D7_1216800	1.15217	-1.73538	1.93457	-0.897034	0.369701	0.999069	tRNA Proline
PF3D7_1040200	60.4056	-1.73459	1.43	-1.213	0.225129	0.999069	stevor
PF3D7_0415700	62.2672	1.73397	0.756231	2.29291	0.0218533	0.999069	conserved Plasmodium protein, unknown function
PF3D7_1213000	1.37916	-1.72666	3.09755	-0.557428	0.577235	0.999069	unspecified product
PF3D7_0222400	0.445846	-1.72516	3.57885	-0.482042	0.629776	0.999069	rifin, pseudogene (RIF)
PF3D7_1215500	0.198551	-1.72145	8.04815	-0.213894	0.83063	0.999069	conserved Plasmodium protein, unknown function
PF3D7_0832400	3.45961	-1.71203	1.72265	-0.993831	0.320305	0.999069	stevor
PF3D7_1479800	3.65557	-1.69657	1.91225	-0.887214	0.374963	0.999069	rifin (RIF)
PF3D7_0324400	2.73002	-1.68283	1.21392	-1.38628	0.165662	0.999069	rifin (RIF)
PF3D7_1400200	0.727984	-1.68035	2.24859	-0.747293	0.454887	0.999069	rifin (RIF)
PF3D7_1243300	9.17547	1.6743	1.22274	1.3693	0.170904	0.999069	conserved Plasmodium protein, unknown function
PF3D7_1305800	5.10646	-1.66477	1.10166	-1.51115	0.13075	0.999069	conserved Plasmodium protein, unknown function
PF3D7_1219800	1.57952	1.66013	1.8291	0.907617	0.364081	0.999069	conserved Plasmodium protein, unknown function
PF3D7_1150000	1.2659	1.64746	1.69908	0.969618	0.332237	0.999069	rifin (RIF)
PF3D7_MIT03200	13.1126	-1.6403	1.24291	-1.31973	0.186925	0.999069	NA
PF3D7_1335200	8.81166	1.63733	1.00349	1.63163	0.102758	0.999069	reticulocyte binding protein homologue 6, pseudogene (RH6)
PF3D7_0732000	1.25163	-1.62831	1.72257	-0.945276	0.344518	0.999069	stevor
PF3D7_1361400	118.532	1.62412	0.586119	2.77097	0.00558904	0.999069	actin-depolymerizing factor 2 (ADF2)
PF3D7_0937100	13.1923	1.62291	1.63447	0.992927	0.320746	0.999069	Plasmodium exported protein, unknown function
PF3D7_1008300	8.93358	1.62096	1.23936	1.3079	0.190907	0.999069	conserved Plasmodium protein, unknown function, pseudogene
PF3D7_1401700	9.31201	1.62027	0.934415	1.73399	0.0829192	0.999069	Plasmodium exported protein, unknown function
PF3D7_0919500	9.22934	1.60272	0.870062	1.84207	0.0654646	0.999069	sugar transporter, putative
PF3D7_0805800	1.80546	-1.5965	1.76342	-0.90534	0.365285	0.999069	conserved Plasmodium protein, unknown function
PF3D7_0309400	0.609765	-1.58024	3.33734	-0.473502	0.635855	0.999069	small nucleolar RNA Me18S-Um1356
PF3D7_1109500	5.15469	1.5522	1.05217	1.47524	0.140148	0.999069	small nucleolar RNA snoR09
PF3D7_1463800	10.3238	1.54653	0.988017	1.56528	0.117516	0.999069	mitochondrial ribosomal protein S6-2 precursor, putative
PF3D7_0506600	0.151252	-1.53577	10.5168	-0.14603	0.883898	0.999069	histone deacetylase, putative, pseudogene
PF3D7_0702600	20.1283	-1.53121	0.940276	-1.62846	0.103426	0.999069	chitinase precursor fragment, truncated
PF3D7_1337600	0.238957	-1.5214	8.55153	-0.17791	0.858794	0.999069	tRNA Serine
PF3D7_1130310	5.08571	1.4945	0.959812	1.55707	0.119453	0.999069	small nucleolar RNA snoR14a
PF3D7_1103200	2.77061	-1.48046	1.72897	-0.856269	0.391849	0.999069	tRNA Glycine
PF3D7_1249200	6.87695	-1.47866	0.984727	-1.5016	0.133201	0.999069	conserved Plasmodium protein, unknown function
PF3D7_1142000	16.1809	1.46947	0.831191	1.76791	0.0770762	0.999069	conserved Plasmodium protein, unknown function
PF3D7_0825100	0.986652	-1.46864	1.92769	-0.761865	0.446141	0.999069	conserved Plasmodium protein, unknown function
PF3D7_1300400	8.27076	-1.46565	1.16983	-1.25288	0.21025	0.999069	rifin (RIF)
PF3D7_0932600	38.6266	1.46545	0.733084	1.99902	0.0456064	0.999069	apicoplast ribosomal protein S6, putative (RPS6)
PF3D7_MIT01600	0.635131	1.46131	2.20478	0.662791	0.507464	0.999069	NA
PF3D7_1321000	4.78923	1.45756	1.14187	1.27646	0.201792	0.999069	conserved Plasmodium protein, unknown function
PF3D7_0934600	127.384	1.45067	0.699891	2.07272	0.0381987	0.999069	conserved Plasmodium protein, unknown function
PF3D7_1206400	21.8501	1.44682	1.1416	1.26737	0.205024	0.999069	rhodanese like protein, putative
PF3D7_0100900	2.77318	-1.43838	1.63151	-0.881627	0.377978	0.999069	rifin (RIF)
PF3D7_1477900	12.3614	-1.43363	1.26021	-1.13762	0.255279	0.999069	acyl-CoA synthetase, pseudogene (ACS1b)
PF3D7_0101500	2.45938	-1.43225	1.2883	-1.11173	0.266252	0.999069	erythrocyte membrane protein 1 (PfEMP1), exon 2, pseudogene (VAR)
PF3D7_0402700	1.1084	1.42411	1.82412	0.780714	0.43497	0.999069	rifin, pseudogene (RIF)
PF3D7_1318000	25.7213	1.41699	1.2261	1.15569	0.247808	0.999069	conserved Plasmodium membrane protein, unknown function
PF3D7_0923600	40.0022	1.40516	0.607209	2.31413	0.0206604	0.999069	lipoate-protein ligase 2 (LipL2)
PF3D7_1327900	1.56497	1.40178	1.95025	0.718767	0.472284	0.999069	conserved Plasmodium protein, unknown function
PF3D7_0915800	27.7756	1.39835	0.673733	2.07553	0.0379374	0.999069	glycolipid transfer protein, putative (GLTP)
PF3D7_0912200	0.766197	1.39824	2.92889	0.477395	0.633081	0.999069	conserved Plasmodium membrane protein, unknown function
PF3D7_1470000	45.9062	1.38936	0.796303	1.74477	0.0810256	0.999069	autophagy-related protein 12, putative (ATG12)
PF3D7_0732800	1.37479	-1.38303	1.39734	-0.989757	0.322293	0.999069	erythrocyte membrane protein 1 (PfEMP1), exon 2
PF3D7_0502300	3.03419	-1.37985	1.40981	-0.978753	0.327702	0.999069	conserved Plasmodium protein, unknown function
PF3D7_0819300	26.3898	1.37424	0.739805	1.85757	0.0632298	0.999069	conserved Plasmodium protein, unknown function
PF3D7_0620300	192.913	1.37326	0.533049	2.57624	0.009988	0.999069	conserved Plasmodium protein, unknown function
PF3D7_1369800	4.41975	-1.35883	1.15656	-1.17489	0.240039	0.999069	tRNA Arginine
PF3D7_0808500	1.21299	-1.35552	1.50122	-0.902949	0.366553	0.999069	Plasmodium RNA of unknown function RUF6-4
PF3D7_0401300	0.77033	-1.35309	3.5622	-0.379846	0.704059	0.999069	rifin (RIF)
PF3D7_1341700	7.71994	1.34591	0.775497	1.73555	0.0826437	0.999069	conserved Plasmodium protein, unknown function
PF3D7_0307000	5.29158	1.34479	0.872474	1.54136	0.12323	0.999069	small nucleolar RNA snoR03
PF3D7_API05900	4.08976	-1.34454	1.48973	-0.902544	0.366768	0.999069	NA
PF3D7_API05700	4.08252	-1.34293	1.49546	-0.898005	0.369183	0.999069	NA
PF3D7_0400300	3.60503	1.3388	1.50588	0.889048	0.373977	0.999069	rifin (RIF)
PF3D7_0808800	0.427312	1.3366	10.4126	0.128363	0.897862	0.999069	rifin (RIF)
PF3D7_0600100	0.156742	1.3366	10.526	0.12698	0.898956	0.999069	erythrocyte membrane protein 1 (PfEMP1), pseudogene (VAR)
PF3D7_1359800	32.8873	1.31955	0.780876	1.68983	0.0910607	0.999069	ADP-ribosylation factor, putative
PF3D7_1148640	3298.5	-1.31465	0.987712	-1.33101	0.183187	0.999069	NA
PF3D7_MIT03300	5.9587	1.31333	1.24662	1.05351	0.292106	0.999069	NA
PF3D7_1005800	55.2481	1.31215	0.780954	1.68019	0.0929196	0.999069	conserved Plasmodium membrane protein, unknown function
PF3D7_1371300	3336.88	-1.30726	0.977196	-1.33777	0.180972	0.999069	28S ribosomal RNA
PF3D7_0630000	5.48623	-1.30358	1.04735	-1.24464	0.213262	0.999069	CPW-WPC family protein
PF3D7_0324700	0.248072	-1.30268	6.37603	-0.204309	0.838112	0.999069	erythrocyte membrane protein 1 (PfEMP1), exon 2, pseudogene (VAR)
PF3D7_1148500	3.16756	1.27986	1.67858	0.762468	0.445781	0.999069	unspecified product
PF3D7_0425900	2.15208	-1.27859	1.68968	-0.756708	0.449225	0.999069	rifin (RIF)
PF3D7_0714800	0.802481	1.27217	8.25122	0.15418	0.877468	0.999069	tRNA Leucine
PF3D7_1347800	27.6054	-1.26913	0.89742	-1.41419	0.157305	0.999069	leucine-rich repeat protein (LRR4.1)
PF3D7_0718700	40.162	1.26498	0.646219	1.95751	0.0502877	0.999069	conserved Plasmodium membrane protein, unknown function
PF3D7_0115100	6.89161	1.25813	0.756453	1.6632	0.0962718	0.999069	Plasmodium exported protein (PHISTa), unknown function
PF3D7_0221500	8.79756	1.25607	1.51221	0.830616	0.40619	0.999069	Pfmc-2TM Maurer's cleft two transmembrane protein, pseudogene
PF3D7_1041200	0.938297	-1.25197	1.82193	-0.687165	0.491979	0.999069	rifin (RIF)
PF3D7_0732500	2.17073	-1.24578	1.9187	-0.649281	0.516157	0.999069	rifin (RIF)
PF3D7_1479000	18.2262	1.2447	0.796571	1.56257	0.118155	0.999069	acyl-CoA synthetase (ACS1a)
PF3D7_0937300	0.495619	1.23741	3.22963	0.383144	0.701613	0.999069	rifin (RIF)
PF3D7_0612300	9.64151	1.23068	1.14768	1.07232	0.283577	0.999069	conserved protein, unknown function
PF3D7_1237300	7.31439	1.22802	0.955133	1.28571	0.198544	0.999069	conserved Plasmodium protein, unknown function
PF3D7_0611000	52.714	1.21548	0.759965	1.59938	0.109735	0.999069	SNARE associated Golgi protein, putative
PF3D7_0115600	22.5003	1.21421	1.28173	0.947323	0.343474	0.999069	rifin (RIF)
PF3D7_0112700	4040.85	-1.21137	0.854683	-1.41734	0.156384	0.999069	28S ribosomal RNA
PF3D7_0209900	11.3822	-1.21089	0.70804	-1.71019	0.0872299	0.999069	unspecified product
PF3D7_1029500	2.67154	1.20284	1.23299	0.975551	0.329287	0.999069	conserved Plasmodium protein, unknown function
PF3D7_1141900	1.03797	-1.2023	1.87349	-0.641745	0.521039	0.999069	inner membrane complex protein 1b, putative (IMC1b)
PF3D7_0832900	13.7791	1.20029	1.1468	1.04665	0.295262	0.999069	stevor
PF3D7_0833300	0.34707	-1.19904	5.13039	-0.233713	0.815208	0.999069	erythrocyte membrane protein 1 (PfEMP1), exon 2, pseudogene
PF3D7_0937400	0.609002	-1.1978	3.02737	-0.395657	0.692358	0.999069	rifin (RIF)
PF3D7_0625100	5.16047	1.19601	1.06438	1.12366	0.261156	0.999069	sphingomyelin synthase 2, putative (SMS2)
PF3D7_0708600	4.74425	1.19404	1.05048	1.13666	0.255682	0.999069	inner membrane complex protein 1d, putative (IMC1d)
PF3D7_0210700	129.956	1.18955	0.690001	1.72398	0.0847106	0.999069	syntaxin, Qa-SNARE family (SYN17)
PF3D7_MIT01100	2.92296	1.17862	1.76827	0.666536	0.505068	0.999069	NA
PF3D7_1114300	2.48986	-1.17098	1.25907	-0.930031	0.352355	0.999069	unspecified product
PF3D7_0221900	1.66552	-1.16793	1.54769	-0.75463	0.450471	0.999069	erythrocyte membrane protein 1 (PfEMP1), pseudogene
PF3D7_0104000	6.27449	1.16609	1.12778	1.03397	0.30115	0.999069	thrombospondin-related sporozoite protein (TRSP)
PF3D7_0808900	8.36251	-1.15392	1.14474	-1.00801	0.313447	0.999069	rifin (RIF)
PF3D7_1149900	6.46928	-1.14411	1.36956	-0.835385	0.403501	0.999069	stevor
PF3D7_0902100	102.735	-1.1407	0.580385	-1.96543	0.0493647	0.999069	serine/threonine protein kinase, FIKK family (FIKK9.2)
PF3D7_1415000	79.5182	1.13924	0.500121	2.27792	0.0227312	0.999069	uracil-DNA glycosylase (UDG)
PF3D7_0300200	1.47614	-1.13531	1.38759	-0.818189	0.413249	0.999069	rifin (RIF)
PF3D7_1307900	260.319	1.1345	0.557844	2.03372	0.0419802	0.999069	tripartite motif protein, putative
PF3D7_0929700	26.3496	1.13282	0.762668	1.48534	0.137454	0.999069	conserved Plasmodium protein, unknown function
PF3D7_1236700	209.199	1.13238	0.41738	2.71306	0.00666649	0.999069	S-adenosyl-methyltransferase, putative
PF3D7_0909000	13.9495	-1.13061	0.680382	-1.66172	0.0965686	0.999069	conserved Plasmodium protein, unknown function
PF3D7_1373300	0.139009	-1.13022	10.5254	-0.10738	0.914488	0.999069	rifin (RIF)
PF3D7_0401200	0.0928954	-1.1301	10.5254	-0.107369	0.914496	0.999069	rifin (RIF)
PF3D7_1101200	0.197665	-1.1301	10.5254	-0.107369	0.914496	0.999069	rifin (RIF)
PF3D7_0412800	0.218917	-1.12846	7.86485	-0.143482	0.88591	0.999069	Plasmodium RNA of unknown function
PF3D7_0222800	0.238261	-1.12752	7.03993	-0.16016	0.872755	0.999069	stevor
PF3D7_0620600	34.6966	1.12698	0.406753	2.77069	0.00559379	0.999069	conserved Plasmodium protein, unknown function
PF3D7_MIT01800	0.238819	-1.12352	5.2095	-0.215667	0.829247	0.999069	NA
PF3D7_1254300	1.75418	-1.12339	2.02277	-0.555372	0.57864	0.999069	stevor
PF3D7_0419700	480.623	1.12272	0.41386	2.71279	0.00667185	0.999069	apical merozoite protein (Pf34)
PF3D7_0631200	1.88784	-1.1147	1.36518	-0.816517	0.414204	0.999069	erythrocyte membrane protein 1 (PfEMP1), pseudogene (VAR)
PF3D7_1226900	26.6626	-1.11025	0.87966	-1.26214	0.2069	0.999069	conserved Plasmodium protein, unknown function
PF3D7_0714900	1.633	1.10081	1.69057	0.651147	0.514951	0.999069	tRNA Serine
PF3D7_1028100	20.8228	1.09789	0.578382	1.89821	0.0576685	0.999069	protoporphyrinogen oxidase (PPO)
PF3D7_1132100	3.8517	-1.0936	1.05527	-1.03632	0.300052	0.999069	conserved Plasmodium protein, unknown function
PF3D7_1334900	25.1804	-1.09329	1.11537	-0.980206	0.326984	0.999069	MSP7-like protein, fragment, pseudogene
PF3D7_0207200	55.4166	1.08221	0.569289	1.90098	0.0573043	0.999069	iron-sulfur assembly protein, putative (IscA1)
PF3D7_0500700	0.621441	-1.08116	2.21578	-0.487936	0.625595	0.999069	rifin, pseudogene (RIF)
PF3D7_1222200	2.42137	1.07933	1.54661	0.697865	0.485262	0.999069	small nucleolar RNA snoR15
PF3D7_1354100	56.9234	1.07743	0.409398	2.63173	0.00849504	0.999069	conserved Plasmodium protein, unknown function
PF3D7_1002300	7.12724	1.07615	0.794931	1.35376	0.175811	0.999069	conserved Plasmodium protein, unknown function
PF3D7_0800500	0.975874	1.07456	1.52355	0.705298	0.480625	0.999069	rifin (RIF)
PF3D7_MIT02900	2.37513	-1.06773	1.98389	-0.538201	0.590438	0.999069	NA
PF3D7_0500300	1.61993	-1.06668	1.63672	-0.65172	0.514582	0.999069	rifin, pseudogene (RIF)
PF3D7_MIT03100	1.14095	-1.06586	1.9573	-0.544555	0.58606	0.999069	NA
PF3D7_1444000	1.06105	-1.06542	1.95118	-0.546037	0.58504	0.999069	conserved Plasmodium protein, unknown function
PF3D7_0905600	8.88426	1.05417	0.941702	1.11943	0.262957	0.999069	WD repeat-containing protein 66, putative (WDR66)
PF3D7_0421500	2.68474	-1.05242	1.79462	-0.586432	0.557585	0.999069	rifin, pseudogene (RIF)
PF3D7_1034200	27.2303	-1.04698	0.671159	-1.55996	0.11877	0.999069	apicoplast ribosomal protein L27 precursor, putative
PF3D7_1367900	4.92879	1.04679	1.14773	0.912051	0.361742	0.999069	conserved Plasmodium protein, unknown function
PF3D7_1109800	1.25044	1.04597	2.16684	0.482715	0.629298	0.999069	small nucleolar RNA snoR12
PF3D7_1244500	18.6052	-1.04444	0.7412	-1.40912	0.158801	0.999069	conserved Plasmodium protein, unknown function
PF3D7_0714100	8.04829	-1.044	0.686035	-1.52179	0.128061	0.999069	conserved Plasmodium protein, unknown function
PF3D7_1339200	5.76817	-1.04387	1.71071	-0.610196	0.541732	0.999069	tRNA Proline
PF3D7_1314400	16.61	1.04313	0.625724	1.66707	0.0954998	0.999069	conserved Plasmodium protein, unknown function
PF3D7_1328000	223.521	1.0328	0.453596	2.27691	0.0227917	0.999069	conserved Plasmodium protein, unknown function
PF3D7_0630400	43.3302	1.02895	0.755841	1.36133	0.173409	0.999069	conserved Plasmodium protein, unknown function
PF3D7_0601200	7.07825	-1.02759	1.75996	-0.583871	0.559307	0.999069	Pfmc-2TM Maurer's cleft two transmembrane protein (MC-2TM)
PF3D7_1034300	1.88437	-1.02602	1.38818	-0.739116	0.459837	0.999069	thioredoxin-like associated protein 2, putative (TLAP2)
PF3D7_MIT02400	1.72006	-1.0243	1.87069	-0.547553	0.583999	0.999069	NA
PF3D7_0701600	5.4256	-1.02425	1.8726	-0.546965	0.584403	0.999069	Pfmc-2TM Maurer's cleft two transmembrane protein (MC-2TM)
PF3D7_1040300	47.0604	-1.02175	0.565905	-1.80551	0.0709948	0.999069	rifin (RIF)
PF3D7_1423900	7.80366	1.02075	0.8711	1.17179	0.24128	0.999069	small nucleolar RNA snoR23
PF3D7_0517800	8.71252	-1.01953	0.893144	-1.1415	0.253661	0.999069	apicortin, putative
PF3D7_0801200	2.24202	-1.01901	1.77875	-0.572879	0.566727	0.999069	5.8S ribosomal RNA
PF3D7_0707000	2.45858	-1.01852	2.14042	-0.47585	0.634181	0.999069	tRNA Lysine
PF3D7_0830000	0.725484	-1.01783	2.18132	-0.466611	0.640779	0.999069	5.8S ribosomal RNA
PF3D7_1205200	9.84595	-1.01628	1.33997	-0.758436	0.44819	0.999069	HAD domain ookinete protein, putative (HADO)
PF3D7_MIT03900	0.64499	-1.01515	2.37141	-0.428077	0.668595	0.999069	NA
PF3D7_1138350	24.1543	1.01408	0.795895	1.27414	0.202615	0.999069	NA
PF3D7_0300800	0.669074	-1.01234	2.64055	-0.38338	0.701438	0.999069	rifin (RIF)
PF3D7_MIT03800	0.570492	-1.0113	2.7686	-0.365273	0.714908	0.999069	NA
PF3D7_1100400	0.729581	-1.01106	2.80037	-0.361044	0.718066	0.999069	rifin (RIF)
PF3D7_MIT00400	0.671739	-1.00876	3.18266	-0.316955	0.751278	0.999069	NA
PF3D7_1345300	49.5436	1.00824	0.650122	1.55085	0.120938	0.999069	conserved Plasmodium protein, unknown function
PF3D7_0409000	56.9294	1.00761	0.502674	2.00449	0.0450176	0.999069	conserved Plasmodium protein, unknown function
PF3D7_0806400	28.5995	1.00516	0.638875	1.57333	0.115643	0.999069	glycosyltransferase family 28 protein, putative
PF3D7_0809000	0.703367	1.00513	3.35863	0.299269	0.764735	0.999069	Plasmodium RNA of unknown function RUF6-10
PF3D7_0114800	0.458939	-1.00483	4.51941	-0.222337	0.824051	0.999069	Plasmodium exported protein (hyp7), unknown function
PF3D7_0833100	0.257495	-1.00363	5.46532	-0.183636	0.854299	0.999069	rifin (RIF)
PF3D7_0221100	0.164307	-1.00233	7.65507	-0.130937	0.895825	0.999069	Plasmodium exported protein, unknown function, pseudogene
PF3D7_0312600	2.70605	-1.00203	1.10262	-0.908771	0.363471	0.999069	tRNA Valine
PF3D7_0900700	0.152872	-1.00162	10.5287	-0.0951325	0.92421	0.999069	rifin (RIF)
PF3D7_1241000	1.21395	0.990041	1.92446	0.51445	0.606937	0.999069	Plasmodium RNA of unknown function RUF6-15
PF3D7_1208400	134.248	0.988628	0.422236	2.34141	0.0192111	0.999069	amino acid transporter, putative
PF3D7_0816900	5.51495	0.988207	0.914841	1.0802	0.280055	0.999069	adenylate kinase 2 (AK2)
PF3D7_0222500	0.190372	0.986938	10.5298	0.0937284	0.925325	0.999069	rifin (RIF)
PF3D7_0632300	0.118086	0.986935	10.5298	0.0937281	0.925325	0.999069	rifin (RIF)
PF3D7_1305600	78.2572	0.977453	0.529983	1.84431	0.0651381	0.999069	membrane integral peptidase, M50 family, putative
PF3D7_0102100	0.256649	0.976827	5.49077	0.177904	0.858799	0.999069	stevor, pseudogene
PF3D7_1041000	5.00948	-0.971982	0.785856	-1.23685	0.216144	0.999069	rifin (RIF)
PF3D7_1425100	0.32241	0.969117	4.38661	0.220926	0.82515	0.999069	small nucleolar RNA snoR31
PF3D7_0401500	0.324895	0.968931	4.36732	0.221859	0.824423	0.999069	stevor, pseudogene
PF3D7_1321100	1272.55	0.966638	0.482066	2.0052	0.0449417	0.999069	conserved Plasmodium protein, unknown function
PF3D7_0402500	2.73152	-0.966461	1.15607	-0.835989	0.403161	0.999069	rifin, pseudogene (RIF)
PF3D7_1404200	18.5697	0.964885	0.572663	1.68491	0.0920064	0.999069	conserved Plasmodium protein, unknown function
PF3D7_0400800	0.401612	0.963913	3.92543	0.245556	0.806026	0.999069	stevor
PF3D7_1038900	34.316	0.962071	0.644177	1.49349	0.135309	0.999069	lysophospholipase, putative
PF3D7_1358300	45.6064	0.961765	0.730029	1.31743	0.187693	0.999069	rhomboid protease ROM7 (ROM7)
PF3D7_1109300	1.70438	0.961732	1.48829	0.646199	0.518151	0.999069	small nucleolar RNA snR61/Z1/Z11
PF3D7_1474700	75.3588	0.95834	0.439772	2.17918	0.0293185	0.999069	protein kinase, putative
PF3D7_0921500	11.8079	0.958193	0.987474	0.970348	0.331873	0.999069	conserved Plasmodium protein, unknown function
PF3D7_1004700	80.883	-0.957624	0.422196	-2.2682	0.0233171	0.999069	conserved Plasmodium protein, unknown function
PF3D7_0933800	29.1219	0.953978	0.613898	1.55397	0.120192	0.999069	delta tubulin, putative
PF3D7_0210400	107.402	0.949278	0.54071	1.75561	0.0791544	0.999069	50S ribosomal protein L33, putative
PF3D7_0617700	34.7071	-0.946504	0.681503	-1.38885	0.164879	0.999069	rifin (RIF)
PF3D7_1026500	61.9461	-0.944059	0.786964	-1.19962	0.230286	0.999069	conserved Plasmodium protein, unknown function
PF3D7_1002600	60.695	0.940757	0.587319	1.60178	0.109204	0.999069	conserved Plasmodium protein, unknown function
PF3D7_0910700	40.2727	0.940389	0.47417	1.98323	0.0473416	0.999069	actin-like protein, putative (ALP5a)
PF3D7_1109000	5.97691	0.937716	0.78256	1.19827	0.230813	0.999069	small nucleolar RNA snoR07
PF3D7_0213800	12.7588	0.934527	0.722595	1.29329	0.195909	0.999069	conserved Plasmodium protein, unknown function
PF3D7_1438200	4.59505	0.933599	1.06922	0.873161	0.382575	0.999069	tRNA Selenocysteine
PF3D7_0221800	16.1244	0.931011	0.661318	1.40781	0.159187	0.999069	hypothetical protein
PF3D7_0404000	91.9646	0.929838	0.63043	1.47493	0.140232	0.999069	conserved Plasmodium protein, unknown function
PF3D7_1336500	0.589828	0.928287	2.4957	0.371954	0.709927	0.999069	small nucleolar RNA snoR19
PF3D7_0300900	119.736	0.927382	0.998348	0.928916	0.352932	0.999069	stevor-like
PF3D7_1314800	6.4804	0.927205	0.819863	1.13093	0.258086	0.999069	ubiquitin-like protein, putative
PF3D7_1475500	3.10693	0.926379	1.46426	0.63266	0.526956	0.999069	LCCL domain-containing protein (CCp1)
PF3D7_0205200	5.08764	0.926116	0.889671	1.04097	0.297892	0.999069	conserved Plasmodium protein, unknown function
PF3D7_1106400	50.0008	0.92294	0.578956	1.59415	0.110903	0.999069	conserved Plasmodium protein, unknown function
PF3D7_1306000	114.678	0.921622	0.575843	1.60047	0.109494	0.999069	conserved Plasmodium protein, unknown function
PF3D7_1220200	41.3404	0.921536	0.66575	1.38421	0.166295	0.999069	conserved Plasmodium protein, unknown function, pseudogene
PF3D7_1036400	44.0249	0.919885	0.987187	0.931824	0.351427	0.999069	liver stage antigen 1 (LSA1)
PF3D7_0422800	27.1419	-0.917803	0.865366	-1.06059	0.288874	0.999069	serpentine receptor, putative (SR12)
PF3D7_0304800	80.8935	0.911889	0.549007	1.66098	0.0967176	0.999069	conserved Plasmodium membrane protein, unknown function
PF3D7_1475400	2.93592	0.911854	1.27319	0.716197	0.47387	0.999069	cysteine repeat modular protein 4 (CRMP4)
PF3D7_0711600	0.708471	-0.911656	2.25762	-0.403812	0.686351	0.999069	Plasmodium RNA of unknown function RUF6-1
PF3D7_0200600	0.912936	-0.909866	2.04336	-0.445279	0.656118	0.999069	rifin (RIF)
PF3D7_0419000	23.6715	-0.906387	0.578002	-1.56814	0.116849	0.999069	conserved Plasmodium protein, unknown function
PF3D7_1461000	26.9024	-0.90273	0.753693	-1.19774	0.231017	0.999069	conserved Plasmodium protein, unknown function
PF3D7_0314800	75.2094	0.901944	0.639868	1.40958	0.158664	0.999069	conserved Plasmodium protein, unknown function
PF3D7_0832600	2.2356	0.899874	2.00472	0.448877	0.65352	0.999069	stevor
PF3D7_0104800	49.6853	0.899187	0.757564	1.18695	0.235249	0.999069	novel putative transporter 1 (NPT1)
PF3D7_0732200	4.60313	-0.896567	1.2532	-0.715421	0.474349	0.999069	rifin (RIF)
PF3D7_1351300	4.60692	0.891799	1.10067	0.810233	0.417807	0.999069	conserved Plasmodium membrane protein, unknown function
PF3D7_0105500	10.7818	0.889701	0.966253	0.920774	0.357168	0.999069	conserved Plasmodium protein, unknown function
PF3D7_1244300	6.58743	0.887392	1.14235	0.776816	0.437267	0.999069	ACEA small nucleolar RNA U3
PF3D7_1336300	10.2903	0.887384	1.11893	0.793062	0.427742	0.999069	conserved Plasmodium membrane protein, unknown function
PF3D7_1114900	426.759	0.886662	0.463729	1.91203	0.0558728	0.999069	conserved Plasmodium protein, unknown function
PF3D7_1037400	243.164	0.885169	0.554884	1.59523	0.11066	0.999069	conserved Plasmodium protein, unknown function
PF3D7_0600500	3.86975	0.883468	1.80634	0.489092	0.624776	0.999069	rifin (RIF)
PF3D7_0805300	632.249	0.882728	0.567626	1.55512	0.119917	0.999069	conserved Plasmodium protein, unknown function
PF3D7_1203800	50.2067	0.882269	0.569597	1.54894	0.121397	0.999069	unspecified product
PF3D7_0402300	1939.43	0.881057	0.569867	1.54607	0.122087	0.999069	reticulocyte binding protein homologue 1 (RH1)
PF3D7_0825300	62.1061	-0.880459	0.521974	-1.68679	0.0916443	0.999069	conserved protein, unknown function
PF3D7_0903800	4.29225	0.880083	1.05931	0.830805	0.406084	0.999069	LCCL domain-containing protein (CCp4)
PF3D7_0631800	0.249387	-0.879117	6.94089	-0.126658	0.899211	0.999069	rifin (RIF)
PF3D7_0114500	9.51522	0.877874	1.74736	0.502399	0.615387	0.999069	Plasmodium exported protein (hyp10), unknown function
PF3D7_1200300	1.21833	0.877543	2.22347	0.394673	0.693084	0.999069	rifin (RIF)
PF3D7_1479700	0.403697	-0.877175	5.05754	-0.173439	0.862306	0.999069	rifin (RIF)
PF3D7_1201300	6.1487	0.87187	0.913942	0.953966	0.340101	0.999069	liver stage associated protein 1 (LSAP1)
PF3D7_1351500	2.48589	0.870292	1.30578	0.66649	0.505098	0.999069	small nucleolar RNA snoR21
PF3D7_1319900	29.911	0.867442	0.607049	1.42895	0.153019	0.999069	conserved Plasmodium protein, unknown function
PF3D7_0403500	129.728	0.865614	0.500386	1.72989	0.0836491	0.999069	ubiquitin specific protease, putative
PF3D7_1250900	4.33024	-0.865397	1.11133	-0.778703	0.436155	0.999069	conserved Plasmodium protein, unknown function
PF3D7_1341600	59.1082	0.864477	0.451293	1.91556	0.0554215	0.999069	GPI mannosyltransferase 3 (GPI10)
PF3D7_1319500	11.001	0.86388	1.00282	0.86145	0.38899	0.999069	conserved Plasmodium protein, unknown function
PF3D7_0936500	29.7687	0.862262	0.478463	1.80215	0.0715219	0.999069	virulence-associated protein 1 (VAP1)
PF3D7_0905000	36.2642	0.862261	0.665988	1.29471	0.195421	0.999069	conserved Plasmodium protein, unknown function
PF3D7_1014900	809.431	0.861702	0.472086	1.82531	0.0679548	0.999069	conserved Plasmodium protein, unknown function
PF3D7_1015700	64.3304	0.861409	0.547248	1.57407	0.11547	0.999069	NA
PF3D7_0102400	23.4455	0.861253	0.657669	1.30955	0.190347	0.999069	lysophospholipase, putative, pseudogene
PF3D7_0425500	9.59655	0.861221	1.72949	0.497961	0.618511	0.999069	stevor
PF3D7_0400900	8.23555	0.859764	1.17509	0.731658	0.464377	0.999069	rifin (RIF)
PF3D7_0220900	7.36033	0.858912	1.76915	0.485495	0.627325	0.999069	Plasmodium exported protein, unknown function, pseudogene
PF3D7_1016000	337.416	0.858779	0.480624	1.7868	0.0739698	0.999069	conserved Plasmodium protein, unknown function
PF3D7_0631900	9.52192	0.858705	1.77295	0.484338	0.628146	0.999069	stevor
PF3D7_0312200	30.1605	-0.856275	0.521832	-1.6409	0.100817	0.999069	TPR domain containing protein
PF3D7_0704500	560.018	0.856145	0.457509	1.87132	0.061301	0.999069	serine/threonine protein kinase, putative
PF3D7_0114100	3.3512	0.854875	1.84864	0.462434	0.64377	0.999069	Pfmc-2TM Maurer's cleft two transmembrane protein (MC-2TM)
PF3D7_1309900	14.6724	0.853707	0.871806	0.979239	0.327462	0.999069	conserved Plasmodium protein, unknown function
PF3D7_0222100	3.43234	0.853156	1.88716	0.452085	0.651208	0.999069	Pfmc-2TM Maurer's cleft two transmembrane protein (MC-2TM)
PF3D7_0610700	274.491	0.85303	0.498341	1.71174	0.0869445	0.999069	conserved Plasmodium protein, unknown function
PF3D7_0815700	24.3196	0.850235	0.700788	1.21326	0.225032	0.999069	ubiquitin (Ub)
PF3D7_0713100	1.3089	0.845778	2.0974	0.403251	0.686763	0.999069	Pfmc-2TM Maurer's cleft two transmembrane protein (MC-2TM)
PF3D7_0407600	14.0373	-0.844252	0.735205	-1.14832	0.250835	0.999069	conserved Plasmodium protein, unknown function
PF3D7_0620900	0.656796	0.843081	2.20021	0.383183	0.701584	0.999069	tRNA Leucine
PF3D7_0201400	1.7518	0.842774	2.21315	0.380803	0.703349	0.999069	Plasmodium exported protein (hyp10), unknown function
PF3D7_1254400	8.54926	-0.841957	0.618724	-1.3608	0.173578	0.999069	rifin (RIF)
PF3D7_1024900	183.959	0.841733	0.42868	1.96354	0.049583	0.999069	conserved Plasmodium protein, unknown function
PF3D7_0209000	2.84442	0.83971	1.33707	0.628024	0.529988	0.999069	6-cysteine protein (P230)
PF3D7_0113900	178.096	-0.838874	0.690556	-1.21478	0.22445	0.999069	Plasmodium exported protein (hyp8), unknown function (GEXP10)
PF3D7_0620800	0.910388	0.838731	2.41315	0.347566	0.728166	0.999069	tRNA Alanine
PF3D7_1217800	64.1759	0.838352	0.406918	2.06025	0.0393749	0.999069	zinc finger protein, putative
PF3D7_1462600	1.12294	0.837976	2.45796	0.340924	0.733161	0.999069	conserved Plasmodium membrane protein, unknown function
PF3D7_0301900	49.4751	-0.834158	0.642681	-1.29793	0.19431	0.999069	conserved Plasmodium protein, unknown function
PF3D7_API04900	15.2268	-0.832384	1.0522	-0.791093	0.42889	0.999069	NA
PF3D7_0800750	0.646412	0.829227	3.35495	0.247165	0.80478	0.999069	NA
PF3D7_1222000	19.1765	0.827264	1.05638	0.783115	0.433559	0.999069	conserved protein, unknown function
PF3D7_0403000	2.23653	0.826416	3.99293	0.20697	0.836033	0.999069	tRNA Asparagine
PF3D7_0514000	22.4473	-0.826389	0.557671	-1.48186	0.138378	0.999069	tubulin--tyrosine ligase, putative (TTL)
PF3D7_1412000	45.5092	0.82566	0.723169	1.14172	0.253569	0.999069	p1/s1 nuclease, putative
PF3D7_1027600	40.3796	0.825141	0.500204	1.64961	0.0990231	0.999069	topoisomerase, putative
PF3D7_1421700	0.287348	0.824043	5.03096	0.163794	0.869893	0.999069	unspecified product
PF3D7_1100900	0.241031	0.822094	6.99334	0.117554	0.906421	0.999069	RESA-like protein, pseudogene
PF3D7_1148620	0.215722	0.821961	7.24735	0.113415	0.909701	0.999069	NA
PF3D7_0401400	0.185861	0.821586	8.18352	0.100395	0.920031	0.999069	rifin (RIF)
PF3D7_1000700	0.234638	0.820973	10.4958	0.0782189	0.937654	0.999069	Plasmodium exported protein (PHISTa), unknown function, pseudogene
PF3D7_1210800	0.141882	0.820967	10.5319	0.0779507	0.937867	0.999069	small nucleolar RNA snoR14
PF3D7_1300700	0.22121	0.820967	10.5319	0.0779507	0.937867	0.999069	rifin (RIF)
PF3D7_0707100	0.0555294	0.820967	10.5319	0.0779506	0.937867	0.999069	tRNA Lysine
PF3D7_1478300	0.225542	0.820894	10.5319	0.0779438	0.937873	0.999069	Plasmodium exported protein, unknown function, pseudogene
PF3D7_1208000	4.65998	0.819705	1.61356	0.508011	0.611445	0.999069	apicoplast ribosomal protein L29 precursor, putative
PF3D7_0732900	0.917798	0.818539	1.93979	0.421973	0.673045	0.999069	rifin (RIF)
PF3D7_0307300	15.1503	0.816904	0.653856	1.24936	0.211532	0.999069	EB1 homolog, putative
PF3D7_1404300	79.4728	-0.816281	0.406461	-2.00826	0.0446152	0.999069	secreted ookinete adhesive protein, putative (SOAP)
PF3D7_1201600	17.3533	-0.814537	0.719565	-1.13198	0.257641	0.999069	NIMA related kinase 3 (NEK3)
PF3D7_0915500	16.2921	0.811194	0.755613	1.07356	0.283021	0.999069	conserved Plasmodium protein, unknown function
PF3D7_0518400	6.24605	-0.810723	0.703505	-1.15241	0.249154	0.999069	cyclin (CYC3)
PF3D7_1023500	5.83107	-0.81027	1.28938	-0.628416	0.529732	0.999069	conserved Plasmodium protein, unknown function
PF3D7_0223100	21.7034	-0.80987	1.59506	-0.507736	0.611638	0.999069	rifin (RIF)
PF3D7_0103100	116.396	0.808271	0.463105	1.74533	0.0809271	0.999069	vacuolar protein sorting-associated protein 51, putative (VPS51)
PF3D7_1426600	142.319	0.808002	0.445734	1.81274	0.0698715	0.999069	conserved Plasmodium protein, unknown function
PF3D7_0528300	242.191	0.806229	0.421095	1.9146	0.0555435	0.999069	conserved Plasmodium protein, unknown function
PF3D7_1344400	123.035	0.806053	0.406358	1.9836	0.0473003	0.999069	conserved Plasmodium protein, unknown function
PF3D7_1367800	15.3142	-0.802713	0.683074	-1.17515	0.239935	0.999069	secreted ookinete protein, putative (PSOP2)
PF3D7_1355400	2.98055	-0.801918	1.19905	-0.668796	0.503626	0.999069	tRNA Threonine
PF3D7_0100600	1.02189	-0.801349	2.04348	-0.39215	0.694947	0.999069	rifin (RIF)
PF3D7_0625900	7.43705	-0.798719	1.01408	-0.787627	0.430915	0.999069	conserved Plasmodium protein, unknown function
PF3D7_1422500	73.9332	-0.798423	0.420715	-1.89777	0.0577258	0.999069	ERAD-associated E3 ubiquitin-protein ligase HRD1 (HRD1)
PF3D7_0820600	38.4029	0.797019	0.686094	1.16168	0.245367	0.999069	conserved Plasmodium membrane protein, unknown function
PF3D7_1136000	486.243	0.794238	0.429918	1.84742	0.0646864	0.999069	conserved Plasmodium protein, unknown function
PF3D7_0400400	28.8747	-0.793047	0.679527	-1.16706	0.243187	0.999069	erythrocyte membrane protein 1, PfEMP1 (VAR)
PF3D7_0801600	16.8271	0.79251	0.726921	1.09023	0.275613	0.999069	conserved Plasmodium protein, unknown function
PF3D7_0701000	2.35472	-0.791133	1.55311	-0.509386	0.610482	0.999069	erythrocyte membrane protein 1 (PfEMP1), pseudogene
PF3D7_1252200	58.9639	0.790528	0.514355	1.53693	0.124311	0.999069	chitinase (CHT1)
PF3D7_1236600	15.3458	-0.788776	0.751927	-1.049	0.294176	0.999069	p25-alpha family protein, putative
PF3D7_1231200	304.45	0.787973	0.507713	1.552	0.120662	0.999069	conserved Plasmodium protein, unknown function
PF3D7_1213500	5.04779	-0.787931	0.907387	-0.868351	0.385202	0.999069	integral membrane protein GPR180, putative
PF3D7_1028900	62.8648	0.785232	0.528982	1.48442	0.137697	0.999069	inner membrane complex protein 1m, putative (IMC1m)
PF3D7_MIT01500	9.6941	-0.783742	0.972384	-0.806001	0.420242	0.999069	NA
PF3D7_1479500	1.899	-0.783632	1.95424	-0.400991	0.688427	0.999069	stevor
PF3D7_0501700	4.37738	0.783016	1.01246	0.773381	0.439297	0.999069	anaphase promoting complex subunit, putative
PF3D7_0632600	35.6838	-0.780761	0.588612	-1.32644	0.184693	0.999069	rifin, pseudogene (RIF)
PF3D7_0909200	14.5856	-0.779324	0.590036	-1.32081	0.186565	0.999069	GDP-fucose protein O-fucosyltransferase 2, putative (POFUT2)
PF3D7_1011100	82.4511	0.779	0.450226	1.73024	0.0835867	0.999069	conserved Plasmodium protein, unknown function
PF3D7_0937700	1.05755	-0.777562	1.77744	-0.437461	0.661777	0.999069	rifin (RIF)
PF3D7_0701100	4.20486	-0.776067	0.956207	-0.81161	0.417015	0.999069	rifin (RIF)
PF3D7_0530200	105.195	0.774742	0.471937	1.64162	0.100668	0.999069	phosphoenolpyruvate/phosphate translocator (PPT)
PF3D7_0200700	0.604943	0.773857	2.09768	0.36891	0.712195	0.999069	rifin (RIF)
PF3D7_1233050	35.0006	0.773633	0.526242	1.47011	0.141533	0.999069	NA
PF3D7_1427700	31.6457	-0.77273	0.685823	-1.12672	0.259861	0.999069	conserved Plasmodium protein, unknown function
PF3D7_0219000	3.45091	0.77187	0.991645	0.778373	0.436349	0.999069	small nucleolar RNA snoR01
PF3D7_1421500	29.7587	0.771662	0.51667	1.49353	0.135299	0.999069	mitochondrial import inner membrane translocase subunit TIM8, putative (TIM8)
PF3D7_1343800	502.367	0.771356	0.422717	1.82476	0.0680379	0.999069	conserved Plasmodium protein, unknown function
PF3D7_0115200	0.521422	0.769494	3.28292	0.234393	0.81468	0.999069	rifin (RIF)
PF3D7_0526100	45.4769	0.769125	0.624613	1.23136	0.218188	0.999069	conserved Plasmodium membrane protein, unknown function
PF3D7_0723000	84.3672	0.768767	0.47394	1.62208	0.104787	0.999069	tRNAHis guanylyltransferase, putative
PF3D7_0723100	5.86981	0.768425	1.15929	0.662841	0.507433	0.999069	conserved Plasmodium protein, unknown function
PF3D7_1241300	17.3938	0.768319	0.8784	0.87468	0.381748	0.999069	conserved Plasmodium protein, unknown function
PF3D7_1458300	453.477	0.767973	0.392832	1.95497	0.0505872	0.999069	conserved Plasmodium protein, unknown function
PF3D7_1477200	58.1403	0.765834	0.983518	0.778668	0.436175	0.999069	Plasmodium exported protein (hyp15), unknown function
PF3D7_0820800	126.96	0.764069	0.35055	2.17963	0.0292852	0.999069	conserved Plasmodium protein, unknown function
PF3D7_1240800	1.32929	-0.763803	1.56561	-0.487863	0.625647	0.999069	Plasmodium RNA of unknown function RUF6-14
PF3D7_1204200	34.1229	0.76356	0.574783	1.32843	0.184035	0.999069	conserved Plasmodium protein, unknown function
PF3D7_1025600	80.9387	0.76214	0.486003	1.56818	0.116839	0.999069	cytochrome c oxidase copper chaperone, putative (COX17)
PF3D7_1232800	47.674	-0.762014	0.476485	-1.59924	0.109767	0.999069	conserved Plasmodium protein, unknown function
PF3D7_1450200	72.9983	0.760834	0.505515	1.50507	0.132307	0.999069	conserved Plasmodium protein, unknown function
PF3D7_1443600	97.3224	0.760039	0.535351	1.4197	0.155695	0.999069	conserved Plasmodium protein, unknown function
PF3D7_1247500	84.1548	0.758662	0.50245	1.50993	0.131062	0.999069	serine/threonine protein kinase, putative
PF3D7_1000400	0.821526	-0.758571	2.22084	-0.341569	0.732675	0.999069	rifin (RIF)
PF3D7_1434400	407.82	0.757137	0.377982	2.0031	0.0451665	0.999069	conserved Plasmodium membrane protein, unknown function
PF3D7_0819400	3.86912	-0.756708	1.15577	-0.654723	0.512646	0.999069	perforin-like protein 4 (PLP4)
PF3D7_0628000	49.4842	-0.756016	0.375607	-2.01279	0.044137	0.999069	6-pyruvoyltetrahydropterin synthase (PTPS)
PF3D7_1427300	296.57	0.755863	0.416114	1.81648	0.0692968	0.999069	conserved Plasmodium protein, unknown function
PF3D7_0729800	11.5572	-0.755564	1.17649	-0.642219	0.520731	0.999069	dynein light chain, putative
PF3D7_1471800	26.4871	0.754937	0.611889	1.23378	0.217284	0.999069	conserved Plasmodium protein, unknown function
PF3D7_MIT02000	9.37912	-0.754675	1.25025	-0.603619	0.546097	0.999069	NA
PF3D7_0507400	451.383	-0.753552	0.399722	-1.88519	0.0594039	0.999069	conserved Plasmodium protein, unknown function
PF3D7_1101300	40.8624	0.753463	0.791083	0.952445	0.340871	0.999069	rifin (RIF)
PF3D7_0506400	8.46383	-0.751518	0.776782	-0.967476	0.333306	0.999069	conserved Plasmodium protein, unknown function
PF3D7_1349000	9.94444	-0.751516	0.738361	-1.01782	0.308765	0.999069	conserved Plasmodium protein, unknown function
PF3D7_1217600	16.4093	0.750323	0.753952	0.995186	0.319646	0.999069	anaphase promoting complex subunit 10, putative
PF3D7_1024300	67.9568	0.74962	0.58557	1.28015	0.200491	0.999069	conserved Plasmodium protein, unknown function
PF3D7_0304700	17.6309	-0.749074	0.649515	-1.15328	0.248795	0.999069	conserved Plasmodium protein, unknown function
PF3D7_1023300	58.0165	0.747535	0.442321	1.69003	0.0910224	0.999069	conserved Plasmodium protein, unknown function
PF3D7_1312000	20.2065	0.747451	0.597825	1.25028	0.211196	0.999069	malonyl CoA-acyl carrier protein transacylase precursor (MCAT)
PF3D7_0832800	0.955605	-0.746421	3.23141	-0.230989	0.817323	0.999069	rifin (RIF)
PF3D7_0800800	5.67834	0.745807	1.19029	0.626577	0.530936	0.999069	Plasmodium exported protein (hyp7), unknown function
PF3D7_1147100	2.27318	-0.74466	1.52567	-0.488087	0.625488	0.999069	dynein light chain, putative
PF3D7_0813500	93.0688	0.744275	0.423916	1.75571	0.0791374	0.999069	conserved Plasmodium protein, unknown function
PF3D7_0403100	123.899	0.74412	0.297937	2.49758	0.0125045	0.999069	regulator of chromosome condensation, putative
PF3D7_0924300	132.912	0.743358	0.377848	1.96735	0.0491434	0.999069	thiamine pyrophosphokinase (TPK)
PF3D7_0202300	67.2331	0.743101	0.793619	0.936345	0.349096	0.999069	Plasmodium exported protein (hyp11), unknown function
PF3D7_1235000	38.69	-0.740658	0.774337	-0.956506	0.338817	0.999069	PIH1 domain-containing protein, putative (PIH1)
PF3D7_1138200	57.0869	-0.740518	0.434887	-1.70278	0.0886087	0.999069	conserved Plasmodium membrane protein, unknown function
PF3D7_0402800	0.304311	-0.739822	5.74042	-0.128879	0.897453	0.999069	erythrocyte membrane protein 1 (PfEMP1), pseudogene
PF3D7_1039400	0.754433	-0.737798	2.64383	-0.279065	0.780195	0.999069	erythrocyte membrane protein 1 (PfEMP1), pseudogene
PF3D7_0311000	1.29177	-0.736588	1.65745	-0.44441	0.656746	0.999069	conserved Plasmodium protein, unknown function
PF3D7_0217200	65.2695	0.736399	0.445727	1.65213	0.0985082	0.999069	conserved Plasmodium protein, unknown function
PF3D7_0718900	1.02934	-0.735815	2.03087	-0.362315	0.717117	0.999069	conserved Plasmodium protein, unknown function
PF3D7_0731900	3.46579	0.735249	1.67442	0.439106	0.660585	0.999069	rifin, pseudogene (RIF)
PF3D7_1476700	10.3273	0.734549	0.855163	0.858958	0.390364	0.999069	lysophospholipase, putative
PF3D7_0700500	0.686681	0.733781	2.48583	0.295186	0.767852	0.999069	rifin (RIF)
PF3D7_1356500	2.24086	0.733763	1.41825	0.517371	0.604897	0.999069	conserved Plasmodium protein, unknown function
PF3D7_0411600	0.67581	-0.731473	2.25249	-0.32474	0.745378	0.999069	tRNA Glutamic acid
PF3D7_0700300	13.1715	0.729452	1.56017	0.467546	0.640109	0.999069	rifin (RIF)
PF3D7_1000200	17.9167	-0.729366	0.703328	-1.03702	0.299726	0.999069	rifin (RIF)
PF3D7_MIT02300	31.1105	0.728548	0.731277	0.996269	0.31912	0.999069	NA
PF3D7_1329800	46.8836	0.725925	0.694599	1.0451	0.295977	0.999069	conserved Plasmodium protein, unknown function
PF3D7_0937000	22.0282	0.725067	1.56702	0.462703	0.643577	0.999069	Plasmodium exported protein (PHISTb), unknown function
PF3D7_0509500	38.2828	-0.72394	0.611754	-1.18339	0.236657	0.999069	conserved Plasmodium protein, unknown function
PF3D7_1463600	25.2729	0.721403	0.690043	1.04545	0.295817	0.999069	conserved Plasmodium protein, unknown function
PF3D7_0934200	65.5833	-0.721376	0.621898	-1.15996	0.246066	0.999069	conserved Plasmodium protein, unknown function
PF3D7_0830200	170.358	-0.718034	0.58098	-1.2359	0.216495	0.999069	28S ribosomal RNA
PF3D7_0212000	70.0652	0.717864	0.459308	1.56292	0.118071	0.999069	GDP-fructose:GMP antiporter, putative
PF3D7_1372600	39.4715	0.717836	1.57774	0.454977	0.649126	0.999069	rifin (RIF)
PF3D7_1253400	33.4329	0.717825	0.62831	1.14247	0.253259	0.999069	acyl-CoA synthetase (ACS3)
PF3D7_1114600	8.76876	0.712936	0.789015	0.903578	0.366219	0.999069	conserved Plasmodium protein, unknown function
PF3D7_1464100	115.17	0.71272	0.48558	1.46777	0.142166	0.999069	conserved Plasmodium protein, unknown function
PF3D7_1346900	209.117	0.710814	0.407677	1.74357	0.081234	0.999069	conserved Plasmodium protein, unknown function
PF3D7_1241500	163.381	0.708499	0.473923	1.49496	0.134924	0.999069	conserved Plasmodium protein, unknown function
PF3D7_1216600	3.90966	0.708152	1.66215	0.426046	0.670074	0.999069	cell traversal protein for ookinetes and sporozoites (CelTOS)
PF3D7_1004500	208.407	0.707489	0.496683	1.42443	0.154323	0.999069	conserved Plasmodium protein, unknown function
PF3D7_1317500	20.8885	-0.704653	0.903659	-0.779778	0.435522	0.999069	conserved Plasmodium protein, unknown function
PF3D7_1015500	41.8831	-0.703589	0.581287	-1.2104	0.226126	0.999069	conserved Plasmodium protein, unknown function
PF3D7_0531800	340.154	-0.702386	1.01349	-0.693038	0.488286	0.999069	5.8S ribosomal RNA
PF3D7_1316700	15.0906	-0.702211	0.746768	-0.940334	0.347046	0.999069	conserved Plasmodium protein, unknown function
PF3D7_0318700	224.839	0.70166	0.593916	1.18141	0.237438	0.999069	trophozoite stage antigen
PF3D7_1132500	7.89648	0.700897	0.827305	0.847206	0.396881	0.999069	amino acid transporter, putative
PF3D7_1103900	3.88106	0.700588	1.18344	0.591993	0.553855	0.999069	conserved Plasmodium protein, unknown function
PF3D7_0606400	11.7797	0.700168	0.746744	0.937627	0.348436	0.999069	conserved Plasmodium protein, unknown function
PF3D7_0320200	17.614	0.69938	0.6239	1.12098	0.262296	0.999069	CPW-WPC family protein
PF3D7_1472300	253.332	0.697843	0.470068	1.48456	0.137661	0.999069	conserved Plasmodium membrane protein, unknown function
PF3D7_0305900	15.5948	0.696612	0.869162	0.801476	0.422856	0.999069	conserved Plasmodium protein, unknown function
PF3D7_0725800	341.362	-0.696156	1.01189	-0.687976	0.491468	0.999069	5.8S ribosomal RNA
PF3D7_0512900	50.203	0.695655	0.576046	1.20764	0.227186	0.999069	conserved Plasmodium protein, unknown function
PF3D7_1357600	35.8011	0.694855	0.599469	1.15912	0.246408	0.999069	conserved Plasmodium protein, unknown function
PF3D7_0613300	729.522	0.693763	0.463786	1.49587	0.134688	0.999069	rhoptry protein ROP14 (ROP14)
PF3D7_1413600	10.4132	-0.692779	0.725166	-0.955339	0.339406	0.999069	conserved Plasmodium protein, unknown function
PF3D7_1350700	140.336	-0.692277	0.29058	-2.38239	0.0172006	0.999069	N6-adenine-specific methylase, putative
PF3D7_1331900	6.38364	0.691114	0.826998	0.83569	0.403329	0.999069	small nucleolar RNA snoR18
PF3D7_0706700	13.4043	-0.690552	0.590356	-1.16972	0.242113	0.999069	DNA mismatch repair protein MSH2, putative (MSH2-2)
PF3D7_1420500	8.63628	-0.689456	0.783839	-0.879589	0.379082	0.999069	conserved Plasmodium membrane protein, unknown function
PF3D7_0106000	440.626	0.68888	0.383687	1.79542	0.0725867	0.999069	conserved Plasmodium protein, unknown function
PF3D7_1003900	10.5783	0.68881	0.762676	0.903148	0.366447	0.999069	conserved Plasmodium protein, unknown function
PF3D7_1004200	900.693	0.688196	0.37909	1.81539	0.0694644	0.999069	WD repeat-containing protein, putative
PF3D7_1135200	7.20858	0.687698	0.939893	0.731677	0.464366	0.999069	regulator of chromosome condensation, putative, pseudogene
PF3D7_0906600	1961.85	-0.687515	0.467511	-1.47058	0.141403	0.999069	zinc finger protein, putative
PF3D7_0611600	310.283	0.687425	0.476002	1.44417	0.148692	0.999069	conserved Plasmodium protein, unknown function
PF3D7_0211600	49.9118	-0.687225	0.592214	-1.16043	0.245872	0.999069	dolichol-linked oligosaccharide biosynthesis enzyme, putative
PF3D7_1251900	1.13948	0.687008	1.8856	0.364345	0.715601	0.999069	tRNA Valine
PF3D7_0405800	40.1663	-0.686578	0.729075	-0.94171	0.346341	0.999069	conserved Plasmodium protein, unknown function
PF3D7_0401800	7320.03	-0.686153	0.46296	-1.4821	0.138314	0.999069	Plasmodium exported protein (PHISTb), unknown function (PfD80)
PF3D7_1112600	113.389	0.686085	0.366408	1.87246	0.0611432	0.999069	DNA helicase, putative
PF3D7_1245500	144.099	0.685064	0.453663	1.51007	0.131026	0.999069	conserved Plasmodium protein, unknown function
PF3D7_1449000	17.2988	-0.682832	0.613892	-1.1123	0.266009	0.999069	gamete egress and sporozoite traversal protein, putative (GEST)
PF3D7_1010500	22.9892	-0.679678	0.699603	-0.97152	0.33129	0.999069	ankyrin-repeat protein, putative
PF3D7_1019200	7.59105	0.679027	0.998627	0.679961	0.496529	0.999069	conserved Plasmodium protein, unknown function
PF3D7_1476100	4.79787	0.678476	1.02227	0.663695	0.506885	0.999069	early transcribed membrane protein 14.2 (ETRAMP14.2)
PF3D7_0726000	37352.3	-0.677677	0.644803	-1.05098	0.293267	0.999069	28S ribosomal RNA
PF3D7_0820400	31.1418	0.676994	0.605808	1.11751	0.263778	0.999069	conserved Plasmodium protein, unknown function
PF3D7_1336100	55.9441	-0.676552	0.406762	-1.66326	0.0962594	0.999069	conserved Plasmodium protein, unknown function
PF3D7_1327100	7.37647	-0.675261	0.754577	-0.894887	0.370848	0.999069	conserved Plasmodium protein, unknown function
PF3D7_0532000	34647.2	-0.674623	0.641168	-1.05218	0.292718	0.999069	28S ribosomal RNA
PF3D7_1149800	16.334	0.674398	0.802092	0.840798	0.400461	0.999069	rifin (RIF)
PF3D7_0704800	99.9034	-0.674149	0.522954	-1.28912	0.197357	0.999069	conserved Plasmodium protein, unknown function
PF3D7_1104200	419.708	0.672061	0.362412	1.85441	0.0636806	0.999069	chromatin remodeling protein (SNF2L)
PF3D7_MIT02200	147.092	0.671945	0.987333	0.680566	0.496146	0.999069	NA
PF3D7_1452300	42.8924	-0.669413	0.667752	-1.00249	0.316108	0.999069	DER1-like protein (Der1-1)
PF3D7_0600800	2.53864	0.668532	1.31941	0.506689	0.612373	0.999069	rifin, pseudogene (RIF)
PF3D7_0323400	2273.76	0.667581	0.473018	1.41132	0.15815	0.999069	Rh5 interacting protein (RIPR)
PF3D7_0901500	4.47871	-0.667391	1.07695	-0.619705	0.535452	0.999069	rifin (RIF)
PF3D7_0410500	13.0263	0.66648	0.745128	0.894451	0.371081	0.999069	conserved Plasmodium protein, unknown function
PF3D7_1473300	35.1606	0.666394	0.453612	1.46908	0.14181	0.999069	conserved Plasmodium protein, unknown function
PF3D7_0804100	1.41443	0.666205	1.85829	0.358504	0.719966	0.999069	small nucleolar RNA snoR06
PF3D7_0500500	1.47949	-0.662518	1.46279	-0.452914	0.650611	0.999069	rifin (RIF)
PF3D7_1322700	44.004	0.660352	0.456921	1.44522	0.148395	0.999069	conserved Plasmodium protein, unknown function
PF3D7_1219200	46.317	-0.659714	0.532872	-1.23804	0.215703	0.999069	rifin, pseudogene (RIF)
PF3D7_1346000	20.7046	0.65922	0.525207	1.25516	0.20942	0.999069	dynactin subunit 2, putative
PF3D7_1334400	6.06185	-0.658867	1.19594	-0.550922	0.581687	0.999069	MSP7-like protein (MSRP4)
PF3D7_1470400	46.99	0.657731	0.521887	1.26029	0.207564	0.999069	mitochondrial pyruvate carrier protein 2, putative (MPC2)
PF3D7_0204400	40.4729	0.656341	0.579244	1.1331	0.257173	0.999069	dynein light chain, putative
PF3D7_0112900	33.1715	0.656018	0.715263	0.91717	0.359053	0.999069	Plasmodium exported protein, unknown function
PF3D7_1130900	51.7791	0.655822	0.630351	1.04041	0.298151	0.999069	conserved Plasmodium protein, unknown function
PF3D7_0815100	54.9535	0.655801	0.471495	1.3909	0.164257	0.999069	RAP protein, putative
PF3D7_0202800	45.0496	0.655393	0.541222	1.21095	0.225915	0.999069	conserved Plasmodium protein, unknown function
PF3D7_1205300	53.1702	-0.654959	0.730407	-0.896703	0.369877	0.999069	conserved Plasmodium protein, unknown function
PF3D7_1359500	19.3426	0.654474	0.597754	1.09489	0.273565	0.999069	conserved Plasmodium protein, unknown function
PF3D7_1429600	78.365	-0.654246	0.433184	-1.51032	0.130962	0.999069	conserved Plasmodium protein, unknown function (GEXP03)
PF3D7_0605000	81.0693	-0.653639	0.491391	-1.33018	0.183459	0.999069	50S ribosomal protein L24, putative
PF3D7_0400500	0.865371	-0.653584	2.0242	-0.322885	0.746783	0.999069	rifin (RIF)
PF3D7_1315100	31.1013	0.652774	0.484324	1.34781	0.177721	0.999069	serine/threonine protein kinase (PK9)
PF3D7_1212300	198.069	0.651501	0.333052	1.95615	0.050447	0.999069	WD repeat-containing protein, putative
PF3D7_1006400	79.4427	-0.651397	0.338937	-1.92188	0.0546206	0.999069	conserved Plasmodium protein, unknown function
PF3D7_0807400	87.3983	0.651297	0.541667	1.20239	0.229211	0.999069	conserved Plasmodium protein, unknown function
PF3D7_0715700	31.2307	0.651096	0.667519	0.975397	0.329363	0.999069	conserved Plasmodium protein, unknown function
PF3D7_0105100	36.0582	-0.650406	0.775744	-0.838429	0.40179	0.999069	conserved Plasmodium protein, unknown function
PF3D7_0900200	5.73492	-0.650375	1.00329	-0.64824	0.51683	0.999069	rifin (RIF)
PF3D7_1210700	109.44	0.649338	0.388854	1.66987	0.0949441	0.999069	conserved Plasmodium protein, unknown function
PF3D7_1366000	87.9305	0.648616	0.43786	1.48133	0.138519	0.999069	conserved Plasmodium protein, unknown function
PF3D7_1207500	68.8901	0.64816	0.510493	1.26967	0.204201	0.999069	RNA-binding protein, putative
PF3D7_1126300	89.533	-0.648011	0.402022	-1.61188	0.106989	0.999069	DnaJ protein, putative
PF3D7_1454300	56.0346	0.645237	0.37102	1.73909	0.0820193	0.999069	serine/threonine protein kinase KIN (KIN)
PF3D7_1102600	95.4262	0.644984	0.51034	1.26383	0.206291	0.999069	Plasmodium exported protein, unknown function (GEXP14)
PF3D7_1009100	3.17173	-0.644626	1.25084	-0.515354	0.606306	0.999069	conserved Plasmodium membrane protein, unknown function
PF3D7_1327400	342.94	0.644317	0.461752	1.39537	0.162903	0.999069	conserved Plasmodium protein, unknown function
PF3D7_1026900	31.6459	-0.642969	0.41645	-1.54393	0.122606	0.999069	biotin--acetyl-CoA-carboxylase, putative
PF3D7_1239800	338.917	0.642195	0.469757	1.36708	0.171601	0.999069	conserved Plasmodium protein, unknown function
PF3D7_0424100	760.878	0.638978	0.514066	1.24299	0.213872	0.999069	reticulocyte binding protein homologue 5 (RH5)
PF3D7_1137900	8.63298	-0.638733	0.858164	-0.744303	0.456693	0.999069	conserved Plasmodium protein, unknown function
PF3D7_0523200	214.728	0.637178	0.391603	1.6271	0.103716	0.999069	conserved Plasmodium protein, unknown function
PF3D7_0833400	1.14292	0.635325	1.9116	0.332352	0.739623	0.999069	rifin (RIF)
PF3D7_1310100	41.5196	0.634685	0.618746	1.02576	0.305004	0.999069	conserved Plasmodium protein, unknown function
PF3D7_1236650	98.9384	0.63422	0.390105	1.62577	0.103999	0.999069	NA
PF3D7_1348700	16.3821	0.634022	0.735697	0.861798	0.388799	0.999069	WD repeat-containing protein 16, putative (WDR16)
PF3D7_0932700	54.7333	0.63332	0.422205	1.50003	0.133606	0.999069	conserved Plasmodium protein, unknown function
PF3D7_1410300	799.067	0.631463	0.313824	2.01216	0.0442033	0.999069	WD repeat-containing protein, putative
PF3D7_1363500	233.177	0.631335	0.370303	1.70491	0.0882105	0.999069	DNase I-like protein, putative
PF3D7_1357300	1.2519	-0.630464	2.93062	-0.21513	0.829666	0.999069	dynein light chain, putative
PF3D7_1209900	256.921	0.630339	0.372054	1.69421	0.0902247	0.999069	ABC transporter B family member 7, putative (ABCB7)
PF3D7_1017100	868.89	0.629686	0.374611	1.6809	0.0927814	0.999069	rhoptry neck protein 12 (RON12)
PF3D7_1440700	294.741	0.62832	0.421349	1.49121	0.135906	0.999069	adaptor complexes medium subunit family
PF3D7_1014500	187.145	0.62749	0.337993	1.85652	0.06338	0.999069	conserved Plasmodium protein, unknown function
PF3D7_1227000	70.78	0.626924	0.678838	0.923526	0.355733	0.999069	conserved Plasmodium protein, unknown function
PF3D7_1231900	133.593	0.626676	0.405117	1.5469	0.121887	0.999069	conserved Plasmodium protein, unknown function
PF3D7_1452500	176.235	0.6266	0.381473	1.64258	0.10047	0.999069	SNARE protein, putative (BET1)
PF3D7_1350400	80.4309	0.623658	0.448357	1.39098	0.16423	0.999069	ubiquitin-activating enzyme E1, putative
PF3D7_1475700	82.5503	0.623171	0.387137	1.60969	0.107465	0.999069	tubulin epsilon chain, putative
PF3D7_1411400	142.379	0.623128	0.399978	1.55791	0.119256	0.999069	plastid replication-repair enzyme (PREX)
PF3D7_1112000	272.4	0.622914	0.410849	1.51616	0.129478	0.999069	conserved Plasmodium protein, unknown function
PF3D7_1120900	70.7412	0.621903	0.583991	1.06492	0.286913	0.999069	heat shock factor-binding protein 1 (HSBP)
PF3D7_1469200	460.191	0.6219	0.33028	1.88295	0.0597077	0.999069	shewanella-like protein phosphatase 1, putative (SHLP1)
PF3D7_0520800	508.186	0.621829	0.306729	2.02729	0.0426325	0.999069	conserved Plasmodium protein, unknown function
PF3D7_0600300	1.80904	0.620735	1.74836	0.355039	0.72256	0.999069	rifin (RIF)
PF3D7_1428000	167.085	0.619937	0.53071	1.16813	0.242755	0.999069	conserved Plasmodium membrane protein, unknown function
PF3D7_0404400	14.8752	0.619455	1.01463	0.610523	0.541515	0.999069	6-cysteine protein (P36)
PF3D7_1224700	729.251	0.618381	0.401361	1.54071	0.123387	0.999069	conserved Plasmodium protein, unknown function
PF3D7_0525300	63.1399	0.616337	0.685245	0.899441	0.368418	0.999069	conserved Plasmodium protein, unknown function
PF3D7_1200200	2.02286	0.616114	1.43852	0.428298	0.668434	0.999069	rifin (RIF)
PF3D7_1131500	11.5787	-0.616044	0.860554	-0.71587	0.474072	0.999069	conserved Plasmodium protein, unknown function
PF3D7_0425050	12.034	0.615995	0.73758	0.835157	0.403629	0.999069	NA
PF3D7_1444200	31.6516	-0.615643	0.497777	-1.23678	0.216167	0.999069	calmodulin-like protein
PF3D7_1416500	1311.13	-0.615549	0.406671	-1.51363	0.13012	0.999069	NADP-specific glutamate dehydrogenase (GDH1)
PF3D7_0302700	106.741	0.613788	0.335365	1.83021	0.0672188	0.999069	CDGSH iron-sulfur domain-containing protein, putative
PF3D7_0111700	21.3923	0.612334	0.590109	1.03766	0.299428	0.999069	conserved Plasmodium protein, unknown function
PF3D7_1008200	29.6662	0.611905	0.461269	1.32657	0.184651	0.999069	endonuclease, putative
PF3D7_0319800	5.62615	0.611445	1.12469	0.543656	0.586678	0.999069	conserved Plasmodium protein, unknown function
PF3D7_0727500	124.169	0.611417	0.475207	1.28663	0.198222	0.999069	conserved Plasmodium protein, unknown function
PF3D7_0815400	94.015	0.609227	0.376673	1.61739	0.105794	0.999069	conserved Plasmodium protein, unknown function
PF3D7_0618000	1022.7	0.608265	0.495184	1.22836	0.219311	0.999069	conserved Plasmodium membrane protein, unknown function
PF3D7_1436200	690.334	0.608115	0.497618	1.22205	0.221688	0.999069	conserved Plasmodium protein, unknown function
PF3D7_1427500	274.062	0.607873	0.348907	1.74222	0.0814694	0.999069	DNA mismatch repair protein MSH2, putative (MSH2-1)
PF3D7_0920600	266.714	0.606808	0.391681	1.54924	0.121324	0.999069	conserved Plasmodium protein, unknown function
PF3D7_1250100	10.3509	-0.60557	0.826407	-0.732774	0.463696	0.999069	osmiophilic body protein (G377)
PF3D7_1149500	9.99277	-0.605068	0.735987	-0.822118	0.41101	0.999069	ring-infected erythrocyte surface antigen 2, pseudogene (RESA2)
PF3D7_1462500	3.18701	0.604064	1.07748	0.560628	0.575051	0.999069	conserved Plasmodium protein, unknown function
PF3D7_1462200	44.0981	0.602961	0.618408	0.975021	0.32955	0.999069	conserved Plasmodium protein, unknown function
PF3D7_0508400	32.5209	0.602676	0.51639	1.16709	0.243172	0.999069	transcription factor IIb, putative
PF3D7_0203000	582.844	0.601407	0.30326	1.98314	0.0473516	0.999069	repetitive organellar protein, putative (ROPE)
PF3D7_1146300	1.43238	0.600311	1.48882	0.403213	0.686792	0.999069	conserved Plasmodium protein, unknown function
PF3D7_0423300	458.919	0.60005	0.599696	1.00059	0.317025	0.999069	conserved Plasmodium protein, unknown function
PF3D7_1331700	1206.31	-0.599047	0.289566	-2.06878	0.0385672	0.999069	glutamine--tRNA ligase, putative
PF3D7_1145400	1958.44	-0.599042	0.266995	-2.24364	0.0248554	0.999069	dynamin-like protein (DYN1)
PF3D7_1218100	34.8867	0.598804	0.718507	0.8334	0.404619	0.999069	conserved Plasmodium protein, unknown function
PF3D7_0511300	203.26	0.598463	0.322598	1.85514	0.0635766	0.999069	MORN repeat protein, putative
PF3D7_1024700	214.429	-0.597622	0.332729	-1.79612	0.0724753	0.999069	conserved Plasmodium protein, unknown function
PF3D7_1465500	31.9253	0.5974	0.595265	1.00359	0.315578	0.999069	potassium channel (K2)
PF3D7_0324100	2.35068	0.597124	1.82866	0.326536	0.744019	0.999069	Pfmc-2TM Maurer's cleft two transmembrane protein (MC-2TM)
PF3D7_1243400	132.644	-0.597071	0.499408	-1.19556	0.231869	0.999069	conserved Plasmodium protein, unknown function
PF3D7_1457900	739.287	0.597029	0.334709	1.78373	0.0744683	0.999069	conserved Plasmodium protein, unknown function
PF3D7_1146500	4.65548	-0.596897	1.07302	-0.556277	0.578022	0.999069	leucine-rich repeat protein (LRR10)
PF3D7_1356800	646.145	0.595964	0.427775	1.39317	0.163568	0.999069	serine/threonine protein kinase, putative (ARK3)
PF3D7_1431800	75.2759	0.595249	0.464892	1.2804	0.200404	0.999069	apyrase, putative
PF3D7_0112100	13.5031	0.594637	0.719638	0.826301	0.408634	0.999069	conserved Plasmodium protein, unknown function
PF3D7_1235100	102.492	-0.593456	0.74689	-0.79457	0.426864	0.999069	conserved Plasmodium protein, unknown function
PF3D7_1439100	272.678	0.593004	0.363641	1.63074	0.102945	0.999069	DEAD/DEAH box helicase, putative
PF3D7_0725600	12912.7	-0.592509	0.629557	-0.941152	0.346627	0.999069	18S ribosomal RNA
PF3D7_0607700	413.975	0.592109	0.452291	1.30913	0.190489	0.999069	conserved Plasmodium protein, unknown function
PF3D7_0814600	18.7065	0.591379	0.887616	0.666256	0.505248	0.999069	conserved Plasmodium protein, unknown function
PF3D7_0621000	144	0.591174	0.469188	1.25999	0.207672	0.999069	conserved Plasmodium protein, unknown function
PF3D7_0531600	12668.1	-0.590559	0.630569	-0.936549	0.34899	0.999069	18S ribosomal RNA
PF3D7_1420200	368.926	0.59049	0.325638	1.81333	0.0697811	0.999069	tetratricopeptide repeat family protein, putative
PF3D7_1434900	12.3697	0.590058	0.784908	0.751755	0.452199	0.999069	conserved Plasmodium protein, unknown function
PF3D7_1011600	27.7829	0.589556	0.522628	1.12806	0.259294	0.999069	conserved Plasmodium protein, unknown function
PF3D7_1232200	195.579	-0.588454	0.338925	-1.73623	0.0825224	0.999069	dihydrolipoyl dehydrogenase, mitochondrial (LPD1)
PF3D7_1425500	18.3659	0.587136	0.645006	0.91028	0.362675	0.999069	conserved Plasmodium protein, unknown function
PF3D7_1114000	13.3868	-0.584134	0.661625	-0.882878	0.377302	0.999069	dynein light chain type 2, putative
PF3D7_0811200	783.549	0.58399	0.390747	1.49455	0.135032	0.999069	ER membrane protein complex subunit 1, putative (EMC1)
PF3D7_1455900	88.0947	0.583127	0.501085	1.16373	0.244535	0.999069	polyprenol reductase, putative
PF3D7_0624700	78.968	0.58233	0.523828	1.11168	0.266276	0.999069	N-acetylglucosaminylphosphatidylinositol deacetylase, putative
PF3D7_1031400	514.14	0.582092	0.374334	1.55501	0.119944	0.999069	NA
PF3D7_1342200	67.8785	0.582062	0.605923	0.960622	0.336742	0.999069	conserved Plasmodium membrane protein, unknown function
PF3D7_0323200	79.9511	-0.581204	0.601215	-0.966716	0.333686	0.999069	conserved Plasmodium protein, unknown function
PF3D7_1247700	191.245	0.579129	0.486638	1.19006	0.234022	0.999069	conserved Plasmodium protein, unknown function
PF3D7_1364100	432.158	0.579106	0.457596	1.26554	0.205678	0.999069	6-cysteine protein (P92)
PF3D7_1035600	306.18	-0.578748	0.437446	-1.32302	0.18583	0.999069	merozoite surface protein (H101)
PF3D7_1139600	22.0779	0.578045	0.477771	1.20988	0.226326	0.999069	conserved Plasmodium protein, unknown function
PF3D7_0727100	99.7124	-0.577446	0.37965	-1.521	0.128261	0.999069	conserved Plasmodium protein, unknown function
PF3D7_1251000	9.66137	0.576436	0.806443	0.714788	0.47474	0.999069	conserved Plasmodium protein, unknown function
PF3D7_1418500	8.1504	0.576325	0.815147	0.707019	0.479554	0.999069	5S ribosomal RNA
PF3D7_1442000	45.4028	-0.576138	0.533896	-1.07912	0.280534	0.999069	ADP-ribosylation factor, putative
PF3D7_0613200	97.4308	-0.57572	0.426796	-1.34894	0.177358	0.999069	conserved Plasmodium protein, unknown function
PF3D7_0822200	186.435	0.574466	0.402056	1.42882	0.153055	0.999069	conserved Plasmodium membrane protein, unknown function
PF3D7_1467300	102.144	0.573491	0.451973	1.26886	0.204491	0.999069	1-deoxy-D-xylulose 5-phosphate reductoisomerase (DXR)
PF3D7_0930200	513.73	0.573132	0.528949	1.08353	0.278573	0.999069	leucine-rich repeat protein (LRR8)
PF3D7_1149400	465.003	0.573102	0.499311	1.14779	0.251057	0.999069	Plasmodium exported protein, unknown function
PF3D7_0933400	46.9959	0.573035	0.602802	0.950619	0.341798	0.999069	conserved Plasmodium protein, unknown function
PF3D7_0310900	115.697	0.572181	0.53348	1.07255	0.283475	0.999069	conserved Plasmodium protein, unknown function
PF3D7_1122100	56.1828	0.572141	0.539303	1.06089	0.288739	0.999069	GPI transamidase component GPI16, putative (GPI16)
PF3D7_0730000	76.897	-0.571102	0.369021	-1.54761	0.121715	0.999069	conserved Plasmodium protein, unknown function
PF3D7_1205700	53.4183	-0.57109	0.684788	-0.833965	0.4043	0.999069	targeted glyoxalase II (tGloII)
PF3D7_1209800	29.9252	0.57085	0.683324	0.835401	0.403492	0.999069	ATP synthase mitochondrial F1 complex assembly factor 1, putative (ATP11)
PF3D7_0515100	127.538	-0.570622	0.433741	-1.31558	0.188314	0.999069	rhomboid protease ROM9 (ROM9)
PF3D7_1348000	58.5033	0.570464	0.462992	1.23213	0.217902	0.999069	conserved Plasmodium protein, unknown function
PF3D7_1208500	65.5556	0.570217	0.429534	1.32753	0.184335	0.999069	conserved Plasmodium protein, unknown function
PF3D7_0413800	26.4513	0.56988	0.729921	0.780742	0.434954	0.999069	50S ribosomal protein L10, putative
PF3D7_0614600	56.1534	0.569284	0.534664	1.06475	0.286988	0.999069	conserved Plasmodium protein, unknown function
PF3D7_0518900	10.0041	0.567895	0.755395	0.751786	0.45218	0.999069	conserved Plasmodium protein, unknown function
PF3D7_1354000	8.99962	0.566706	0.698528	0.811287	0.417201	0.999069	conserved Plasmodium protein, unknown function
PF3D7_1405100	268.186	0.56518	0.294235	1.92085	0.0547512	0.999069	GTPase-activating protein, putative
PF3D7_1441800	101.826	0.563916	0.333614	1.69032	0.0909659	0.999069	vacuolar-sorting protein SNF7, putative
PF3D7_0930900	40.9267	0.563311	0.470958	1.1961	0.231659	0.999069	NifU-like protein, putative (IscU2)
PF3D7_1414600	199.849	-0.563068	0.413459	-1.36185	0.173246	0.999069	RNA guanylyltransferase (Pgt1)
PF3D7_1234400	7.32349	-0.561926	0.799079	-0.703217	0.481921	0.999069	aspartyl protease, putative
PF3D7_1007300	191.071	0.561472	0.550542	1.01985	0.307798	0.999069	RING zinc finger protein, putative
PF3D7_0612700	275.888	0.561	0.481298	1.1656	0.243777	0.999069	6-cysteine protein (P12)
PF3D7_0518200	177.38	0.560651	0.530229	1.05738	0.29034	0.999069	SWIB/MDM2 domain-containing protein, putative
PF3D7_0205300	11.4942	0.560343	0.630589	0.888603	0.374217	0.999069	conserved Plasmodium protein, unknown function
PF3D7_1347600	74.8543	-0.558432	0.483111	-1.15591	0.247719	0.999069	conserved Plasmodium protein, unknown function
PF3D7_1313800	2340.74	0.557527	0.33369	1.6708	0.0947621	0.999069	conserved Plasmodium membrane protein, unknown function
PF3D7_1425200	54.8153	0.556213	0.58512	0.950597	0.341809	0.999069	enoyl-CoA hydratase, putative
PF3D7_1215300	942.42	-0.555805	0.403468	-1.37757	0.168336	0.999069	10 kDa chaperonin (CPN10)
PF3D7_1220700	15.5543	0.555152	0.7091	0.782897	0.433687	0.999069	conserved Plasmodium protein, unknown function
PF3D7_1117100	331.247	0.554325	0.324864	1.70633	0.0879469	0.999069	deubiquinating/deneddylating enzyme (UCH54)
PF3D7_0924200	209.807	0.554312	0.340776	1.62661	0.103819	0.999069	conserved Plasmodium protein, unknown function
PF3D7_1421150	19.2638	0.554221	0.719413	0.770378	0.441075	0.999069	C/D small nucleolar RNA
PF3D7_0800400	3.32229	0.554032	0.951778	0.582102	0.560498	0.999069	rifin (RIF)
PF3D7_0818000	440.572	-0.553428	0.367882	-1.50436	0.132488	0.999069	conserved protein, unknown function
PF3D7_1460600	159.842	0.553409	0.60227	0.918872	0.358162	0.999069	inner membrane complex sub-compartment protein 3 (ISP3)
PF3D7_1024400	56.8631	-0.55286	0.447822	-1.23455	0.216997	0.999069	conserved Plasmodium protein, unknown function
PF3D7_1316100	227.16	0.552653	0.309952	1.78303	0.0745818	0.999069	inositol polyphosphate kinase, putative (IPK2)
PF3D7_1452600	563.417	0.552482	0.340856	1.62086	0.105047	0.999069	conserved Plasmodium protein, unknown function
PF3D7_1150300	5.55198	-0.551747	1.21176	-0.455328	0.648873	0.999069	rifin (RIF)
PF3D7_0425100	33.0917	0.551729	0.528404	1.04414	0.296419	0.999069	Plasmodium exported protein (hyp6), unknown function
PF3D7_0205000	89.4497	0.551717	0.562069	0.981581	0.326306	0.999069	conserved Plasmodium protein, unknown function
PF3D7_0618800	121.429	0.551564	0.491915	1.12126	0.262177	0.999069	conserved Plasmodium protein, unknown function
PF3D7_0701800	4.92492	-0.550802	1.33712	-0.41193	0.680391	0.999069	rifin (RIF)
PF3D7_1024000	278.208	0.550346	0.398489	1.38108	0.167254	0.999069	conserved Plasmodium protein, unknown function
PF3D7_0324600	2.07137	0.550333	1.58566	0.347069	0.728539	0.999069	stevor
PF3D7_1316200	186.418	0.549937	0.449508	1.22342	0.221171	0.999069	ADP-ribosylation factor, putative
PF3D7_1473600	138.677	-0.549492	0.516223	-1.06445	0.287126	0.999069	conserved Plasmodium protein, unknown function
PF3D7_1216100	37.5216	-0.548689	0.615629	-0.891266	0.372787	0.999069	conserved Plasmodium membrane protein, unknown function
PF3D7_1109700	8.2791	0.548626	0.84679	0.647889	0.517057	0.999069	small nucleolar RNA snoR11
PF3D7_1427600	165.093	0.548429	0.382247	1.43475	0.151359	0.999069	CorA-like Mg2+ transporter protein, putative
PF3D7_0728500	14.9258	0.547443	0.756527	0.723627	0.469295	0.999069	conserved Plasmodium protein, unknown function
PF3D7_1322800	27.6572	-0.547046	0.701238	-0.780115	0.435323	0.999069	conserved Plasmodium protein, unknown function
PF3D7_0812000	50.2129	0.547036	0.488989	1.11871	0.263265	0.999069	conserved Plasmodium protein, unknown function
PF3D7_1401300	151.515	-0.547036	0.381298	-1.43467	0.151382	0.999069	aminopeptidase, putative
PF3D7_0720500	119.713	0.546878	0.386865	1.41362	0.157475	0.999069	conserved Plasmodium protein, unknown function
PF3D7_1211100	32.4136	-0.546647	0.490155	-1.11525	0.264741	0.999069	HSP20-like chaperone
PF3D7_0920000	207.901	0.546092	0.435124	1.25503	0.209469	0.999069	long chain fatty acid elongation enzyme, putative (ELO3)
PF3D7_0908400	147.984	-0.546043	0.581969	-0.938269	0.348106	0.999069	conserved Plasmodium protein, unknown function
PF3D7_1442400	1021.71	0.545998	0.3965	1.37704	0.168499	0.999069	conserved Plasmodium protein, unknown function
PF3D7_1440000	177.497	0.545933	0.516422	1.05715	0.290445	0.999069	conserved Plasmodium protein, unknown function
PF3D7_MIT00600	3.37757	0.545875	1.85986	0.293504	0.769137	0.999069	NA
PF3D7_0508800	450.732	0.54521	0.290632	1.87595	0.0606624	0.999069	single-stranded DNA-binding protein (SSB)
PF3D7_0419500	287.626	0.544538	0.454243	1.19878	0.230613	0.999069	conserved Plasmodium membrane protein, unknown function
PF3D7_0302600	189.83	0.544418	0.441278	1.23373	0.217304	0.999069	ABC transporter B family member 4, putative (ABCB4)
PF3D7_1111900	57.1107	0.543828	0.456066	1.19243	0.233092	0.999069	conserved Plasmodium protein, unknown function
PF3D7_0817200	472.346	0.542715	0.370864	1.46338	0.143363	0.999069	conserved Plasmodium protein, unknown function
PF3D7_1318500	13.8501	0.542629	0.726493	0.746916	0.455114	0.999069	conserved Plasmodium protein, unknown function
PF3D7_0604100	714.761	0.541458	0.444736	1.21748	0.223421	0.999069	transcription factor with AP2 domain(s) (SIP2)
PF3D7_1212200	101.543	0.541095	0.459855	1.17666	0.239329	0.999069	conserved Plasmodium protein, unknown function
PF3D7_1313900	33.5409	0.540892	0.576764	0.937805	0.348344	0.999069	conserved Plasmodium protein, unknown function
PF3D7_0903400	3940.77	0.540859	0.344351	1.57066	0.116262	0.999069	DEAD/DEAH box helicase, putative
PF3D7_0423000	78.0334	0.540564	0.434907	1.24294	0.213889	0.999069	conserved Plasmodium protein, unknown function
PF3D7_1214100	395.186	0.540312	0.419973	1.28654	0.198255	0.999069	GPI ethanolamine phosphate transferase 3, putative (PIGO)
PF3D7_1329900	33.1258	0.540049	0.54979	0.982284	0.32596	0.999069	conserved Plasmodium protein, unknown function
PF3D7_1441000	787.838	0.539844	0.504673	1.06969	0.284759	0.999069	conserved Plasmodium protein, unknown function
PF3D7_1103500	55.4186	-0.538467	1.13187	-0.475732	0.634266	0.999069	CPW-WPC family protein
PF3D7_1352700	1368.81	0.538256	0.309923	1.73674	0.0824325	0.999069	P-loop containing nucleoside triphosphate hydrolase, putative
PF3D7_0706300	226.751	-0.538236	0.473626	-1.13642	0.255783	0.999069	conserved Plasmodium protein, unknown function
PF3D7_1209100	59.1596	0.537717	0.389426	1.38079	0.167343	0.999069	conserved Plasmodium protein, unknown function
PF3D7_0308100	702.755	0.536956	0.443778	1.20997	0.226292	0.999069	conserved Plasmodium protein, unknown function
PF3D7_1418100	3.42354	0.535878	1.23078	0.435397	0.663274	0.999069	liver specific protein 1, putative (LISP1)
PF3D7_0320800	418.808	-0.535596	0.437814	-1.22334	0.221201	0.999069	ATP-dependent RNA helicase DDX6 (DOZI)
PF3D7_1308900	1173.95	-0.535528	0.313335	-1.70912	0.087428	0.999069	mRNA-decapping enzyme 2, putative (DCP2)
PF3D7_1439500	476.875	-0.535509	0.473021	-1.1321	0.257591	0.999069	CCAAT-binding transcription factor, putative
PF3D7_0812100	1141.74	0.535479	0.362514	1.47713	0.139642	0.999069	conserved Plasmodium protein, unknown function
PF3D7_0933200	166.14	-0.534895	0.564177	-0.948097	0.34308	0.999069	calcyclin binding protein, putative
PF3D7_1034700	130.183	-0.534689	0.448898	-1.19112	0.233608	0.999069	ADP-ribosylation factor, putative
PF3D7_1235800	42.7558	0.534687	0.491098	1.08876	0.276261	0.999069	conserved Plasmodium protein, unknown function
PF3D7_0101900	7.05196	-0.534431	1.12712	-0.474156	0.635389	0.999069	rifin (RIF)
PF3D7_0607300	126.46	0.533205	0.391821	1.36084	0.173565	0.999069	uroporphyrinogen III decarboxylase (UROD)
PF3D7_1139800	355.029	0.532657	0.425317	1.25238	0.210433	0.999069	conserved Plasmodium protein, unknown function
PF3D7_0503100	152.876	-0.532035	0.31149	-1.70804	0.0876297	0.999069	4-diphosphocytidyl-2-C-methyl-D-erythritol kinase, putative (IspE)
PF3D7_0512500	168.958	0.53141	0.369925	1.43653	0.15085	0.999069	conserved Plasmodium protein, unknown function
PF3D7_0718300	14.5166	-0.531106	0.876632	-0.605848	0.544616	0.999069	cysteine repeat modular protein 2 (CRMP2)
PF3D7_0827200	19.6927	0.530996	0.681225	0.779472	0.435702	0.999069	conserved Plasmodium protein, unknown function
PF3D7_0900400	86.1637	-0.530675	0.707728	-0.749829	0.453358	0.999069	rifin (RIF)
PF3D7_1368000	17.7322	0.530482	0.747232	0.70993	0.477748	0.999069	conserved Plasmodium protein, unknown function
PF3D7_1214900	536.536	-0.529386	0.354461	-1.4935	0.135307	0.999069	conserved Plasmodium membrane protein, unknown function
PF3D7_0614900	414.302	0.529298	0.355344	1.48954	0.136346	0.999069	conserved Plasmodium membrane protein, unknown function
PF3D7_1213400	20.7405	-0.52833	0.606219	-0.871516	0.383472	0.999069	conserved Plasmodium protein, unknown function
PF3D7_1473400	271.042	0.528035	0.383605	1.37651	0.168665	0.999069	conserved Plasmodium protein, unknown function
PF3D7_1468300	12.4941	-0.527702	0.602105	-0.876427	0.380798	0.999069	leucine-rich repeat protein (LRR14.1)
PF3D7_1319600	159.066	0.527302	0.421043	1.25237	0.210435	0.999069	conserved Plasmodium protein, unknown function
PF3D7_0920200	278.019	0.527083	0.324345	1.62507	0.104148	0.999069	CS domain protein, putative
PF3D7_0105900	91.4692	0.526227	0.502463	1.0473	0.294963	0.999069	DNA binding protein, putative
PF3D7_1437500	84.8681	0.525619	0.4762	1.10378	0.26969	0.999069	conserved Plasmodium membrane protein, unknown function
PF3D7_0709500	93.4052	0.525573	0.486803	1.07964	0.280301	0.999069	conserved Plasmodium protein, unknown function
PF3D7_1458600	656.185	0.524592	0.260099	2.0169	0.0437063	0.999069	conserved Plasmodium protein, unknown function
PF3D7_1352600	15.9402	0.52422	0.611775	0.856883	0.39151	0.999069	protein kinase, putative
PF3D7_0829600	40.6324	-0.524128	0.675894	-0.77546	0.438068	0.999069	early transcribed membrane protein 8 (ETRAMP8)
PF3D7_0924600	342.141	0.523786	0.356555	1.46902	0.141828	0.999069	conserved Plasmodium protein, unknown function
PF3D7_1434800	1298.12	-0.523426	0.336199	-1.55689	0.119496	0.999069	mitochondrial acidic protein MAM33, putative
PF3D7_0320600	35.3484	0.523186	0.603638	0.866722	0.386094	0.999069	conserved Plasmodium protein, unknown function
PF3D7_0304200	404.084	-0.522225	0.51245	-1.01907	0.308168	0.999069	EH (Eps15 homology) protein (PAST1)
PF3D7_0530750	22.8932	-0.522075	0.664884	-0.785213	0.432329	0.999069	NA
PF3D7_1422300	104.686	0.521588	0.395705	1.31812	0.187462	0.999069	DnaJ protein, putative
PF3D7_0624100	162.515	-0.520793	0.344957	-1.50973	0.131112	0.999069	conserved Plasmodium protein, unknown function
PF3D7_0709000	1499.44	-0.519921	0.308082	-1.68761	0.0914868	0.999069	chloroquine resistance transporter (CRT)
PF3D7_1301800	151.392	0.519891	0.405966	1.28063	0.200325	0.999069	surface-associated interspersed protein 13.1 (SURFIN 13.1), pseudogene (SURF13.1)
PF3D7_1201700	10.2084	-0.519351	0.778173	-0.667398	0.504518	0.999069	conserved Plasmodium membrane protein, unknown function
PF3D7_1204900	213.064	0.519309	0.521085	0.996591	0.318963	0.999069	probable protein, unknown function
PF3D7_1234600	285.55	0.518791	0.417417	1.24286	0.213919	0.999069	conserved Plasmodium protein, unknown function
PF3D7_0910000	18.6659	-0.518496	0.678689	-0.763967	0.444887	0.999069	SET domain protein, putative (SET4)
PF3D7_1116200	70.9855	-0.517994	0.300459	-1.72401	0.0847061	0.999069	NA
PF3D7_0822900	2971.95	0.517891	0.419617	1.2342	0.217129	0.999069	conserved Plasmodium protein, unknown function
PF3D7_0322800	5.86123	-0.517013	1.02515	-0.504329	0.61403	0.999069	conserved Plasmodium protein, unknown function
PF3D7_0103900	256.497	0.517009	0.330434	1.56464	0.117668	0.999069	parasite-infected erythrocyte surface protein (PIEPS15)
PF3D7_0414400	5.20598	0.51579	0.907253	0.568518	0.569683	0.999069	conserved Plasmodium protein, unknown function
PF3D7_1234300	79.979	0.515402	0.456423	1.12922	0.258805	0.999069	DNA polymerase epsilon subunit b, putative
PF3D7_1354600	302.384	0.515281	0.459221	1.12208	0.26183	0.999069	60S ribosomal protein L7-2, putative
PF3D7_0800600	7.14736	0.514535	0.783248	0.656925	0.511229	0.999069	Plasmodium exported protein (PHISTa), unknown function
PF3D7_1221600	127.122	0.513804	0.398746	1.28855	0.197554	0.999069	protein TSSC1, putative
PF3D7_0928400	28.8869	0.513779	0.689294	0.74537	0.456048	0.999069	conserved Plasmodium membrane protein, unknown function
PF3D7_0209500	17.389	0.513767	0.652369	0.78754	0.430966	0.999069	conserved Plasmodium protein, unknown function
PF3D7_1027700	520.737	-0.513624	0.384601	-1.33547	0.181722	0.999069	NA
PF3D7_1349500	1292.16	0.513496	0.308673	1.66356	0.0962	0.999069	conserved Plasmodium protein, unknown function
PF3D7_0713900	3123.47	0.513179	0.392479	1.30753	0.191031	0.999069	conserved Plasmodium protein, unknown function
PF3D7_0728700	86.9426	0.513166	0.420597	1.22009	0.22243	0.999069	alpha/beta hydrolase, putative
PF3D7_1116100	1592.52	0.513077	0.311777	1.64565	0.099835	0.999069	serine esterase, putative
PF3D7_1434100	217.87	0.513054	0.381433	1.34507	0.178602	0.999069	queuine tRNA-ribosyltransferase, putative
PF3D7_0932900	15.9978	0.512544	0.640428	0.800316	0.423528	0.999069	conserved Plasmodium protein, unknown function
PF3D7_0422900	25.547	0.512419	0.65474	0.782629	0.433845	0.999069	conserved Plasmodium protein, unknown function
PF3D7_1220500	85.5981	0.512056	0.438617	1.16743	0.243036	0.999069	ribosome biogenesis protein TSR3, putative (TSR3)
PF3D7_0525500	360.666	0.511004	0.342181	1.49338	0.135339	0.999069	WD repeat-containing protein, putative
PF3D7_0925100	21.0955	0.509962	0.551964	0.923904	0.355536	0.999069	conserved Plasmodium protein, unknown function
PF3D7_1440300	98.29	-0.509462	0.386253	-1.31899	0.187174	0.999069	delta-aminolevulinic acid dehydratase (PBGS)
PF3D7_1476200	570.611	-0.509065	0.357375	-1.42446	0.154314	0.999069	Plasmodium exported protein (PHISTb), unknown function
PF3D7_0911800	183.399	-0.508482	0.322217	-1.57807	0.114549	0.999069	conserved Plasmodium protein, unknown function
PF3D7_0610400	3681.06	-0.508314	0.473354	-1.07385	0.282888	0.999069	histone H3 (H3)
PF3D7_1433600	117.475	0.507319	0.456647	1.11097	0.266583	0.999069	microsomal signal peptidase protein, putative (SPC1)
PF3D7_0204000	70.4129	0.507091	0.403366	1.25715	0.2087	0.999069	conserved Plasmodium protein, unknown function
PF3D7_1352000	247.213	0.506508	0.321222	1.57682	0.114838	0.999069	conserved Plasmodium protein, unknown function
PF3D7_0510400	107.496	0.506101	0.362899	1.39461	0.163135	0.999069	conserved Plasmodium protein, unknown function
PF3D7_0600900	2.92335	-0.505527	1.25157	-0.403914	0.686276	0.999069	rifin, pseudogene (RIF)
PF3D7_0520700	152.355	0.505069	0.362938	1.39161	0.16404	0.999069	conserved Plasmodium protein, unknown function
PF3D7_0408400	51.3763	0.504411	0.451269	1.11776	0.26367	0.999069	conserved Plasmodium protein, unknown function
PF3D7_1418600	8.82388	0.504374	0.864681	0.583306	0.559687	0.999069	5S ribosomal RNA
PF3D7_1019100	560.734	0.503905	0.399559	1.26115	0.207254	0.999069	conserved Plasmodium protein, unknown function
PF3D7_1021100	637.515	0.503877	0.39059	1.29004	0.197037	0.999069	conserved Plasmodium protein, unknown function
PF3D7_1370000	18.8681	-0.503713	0.827038	-0.609056	0.542487	0.999069	tRNA Arginine
PF3D7_0618600	104.77	0.503435	0.436392	1.15363	0.248651	0.999069	rhomboid protease ROM10 (ROM10)
PF3D7_0523700	85.07	0.503291	0.469734	1.07144	0.283972	0.999069	conserved Plasmodium membrane protein, unknown function
PF3D7_1133300	174.776	0.50316	0.535241	0.940062	0.347186	0.999069	LEM3/CDC50 family protein, putative
PF3D7_1449600	132.371	0.502932	0.413432	1.21648	0.223803	0.999069	conserved Plasmodium protein, unknown function
PF3D7_0525400	44.6639	-0.50276	0.604065	-0.832296	0.405242	0.999069	G-protein coupled receptor, putative
PF3D7_1242700	7247.78	-0.502697	0.405802	-1.23877	0.215429	0.999069	40S ribosomal protein S17, putative
PF3D7_1454900	16.3988	-0.502378	0.948166	-0.529842	0.596221	0.999069	conserved Plasmodium protein, unknown function
PF3D7_1134200	1282.94	0.501965	0.394658	1.2719	0.203409	0.999069	conserved Plasmodium protein, unknown function
PF3D7_1312200	59.9453	0.501228	0.613876	0.816496	0.414216	0.999069	conserved Plasmodium protein, unknown function
PF3D7_0420400	135.926	-0.500017	0.282263	-1.77146	0.0764842	0.999069	ribosome-recycling factor (RRF2)
PF3D7_1229000	519.86	0.499621	0.342926	1.45694	0.145134	0.999069	conserved Plasmodium membrane protein, unknown function
PF3D7_1312100	203.171	0.498924	0.437055	1.14156	0.253638	0.999069	conserved Plasmodium protein, unknown function
PF3D7_1208700	66.9569	0.498082	0.506678	0.983034	0.325591	0.999069	conserved protein, unknown function
PF3D7_0707500	1542.41	0.497417	0.404506	1.22969	0.218813	0.999069	conserved Plasmodium protein, unknown function
PF3D7_1428200	824.161	0.496739	0.33852	1.46738	0.142272	0.999069	metabolite/drug transporter, putative
PF3D7_0623300	396.816	-0.49648	0.393757	-1.26088	0.207353	0.999069	EGF-like membrane protein, putative
PF3D7_0911100	2772.09	0.496431	0.348514	1.42442	0.154324	0.999069	conserved Plasmodium protein, unknown function
PF3D7_1465100	119.124	0.496311	0.476076	1.0425	0.297178	0.999069	conserved Plasmodium protein, unknown function
PF3D7_1136700	359.119	0.495915	0.41482	1.1955	0.231893	0.999069	NA
PF3D7_1215800	3.58372	-0.495776	1.13959	-0.435046	0.663529	0.999069	conserved Plasmodium protein, unknown function
PF3D7_0617600	4317.83	-0.495562	0.354879	-1.39643	0.162586	0.999069	stevor
PF3D7_1419200	285.351	0.495046	0.431999	1.14594	0.251819	0.999069	thioredoxin-like protein, putative
PF3D7_0730300	10905	-0.493263	0.477436	-1.03315	0.301534	0.999069	transcription factor with AP2 domain(s) (AP2-L)
PF3D7_1130500	294.081	0.493072	0.294588	1.67377	0.0941765	0.999069	conserved Plasmodium protein, unknown function
PF3D7_1369400	316.777	0.492323	0.402241	1.22395	0.220971	0.999069	conserved Plasmodium protein, unknown function
PF3D7_1436800	43.7348	0.491547	0.619998	0.79282	0.427883	0.999069	ATP-dependent Clp protease proteolytic subunit (ClpR)
PF3D7_0529300	38.7492	-0.491433	0.727895	-0.675143	0.499585	0.999069	apicoplast TIC22 protein (TIC22)
PF3D7_0315900	13.0114	-0.490643	0.584651	-0.839206	0.401354	0.999069	conserved Plasmodium protein, unknown function
PF3D7_1236500	6.31185	-0.490478	0.81485	-0.601924	0.547225	0.999069	conserved Plasmodium protein, unknown function
PF3D7_0926800	276.569	0.490464	0.348821	1.40606	0.159705	0.999069	conserved Plasmodium protein, unknown function
PF3D7_1402600	9.48053	0.490058	0.757757	0.646722	0.517812	0.999069	small nucleolar RNA snoR22
PF3D7_0905300	19.3523	-0.490056	0.611572	-0.801306	0.422955	0.999069	dynein heavy chain, putative
PF3D7_1218000	258.981	-0.489818	0.437721	-1.11902	0.263132	0.999069	thrombospondin-related apical membrane protein (TRAMP)
PF3D7_1313000	284.653	-0.489645	0.347935	-1.40729	0.159341	0.999069	ubiquitin-like protein nedd8 homologue, putative (Nedd8)
PF3D7_0624800	25.6042	0.488373	0.65973	0.740261	0.459142	0.999069	conserved Plasmodium protein, unknown function
PF3D7_0904400	86.3858	0.488181	0.529524	0.921924	0.356568	0.999069	signal peptidase complex subunit 3, putative (SPC3)
PF3D7_1218900	176.192	0.487429	0.347631	1.40214	0.160873	0.999069	conserved Plasmodium protein, unknown function
PF3D7_1002700	447.132	0.487165	0.261943	1.85982	0.0629116	0.999069	conserved Plasmodium protein, unknown function
PF3D7_1431400	1589.18	0.487074	0.326975	1.48963	0.13632	0.999069	conserved Plasmodium protein, unknown function
PF3D7_0202700	116.851	0.487038	0.498937	0.976151	0.32899	0.999069	octaprenyl pyrophosphate synthase (OPP)
PF3D7_0812300	23.2029	0.487028	0.491091	0.991726	0.321331	0.999069	sporozoite surface protein 3, putative (SSP3)
PF3D7_0913500	127.579	0.486826	0.449381	1.08332	0.278665	0.999069	protease, putative
PF3D7_1225700	1345.55	0.485977	0.296586	1.63857	0.101303	0.999069	conserved Plasmodium protein, unknown function
PF3D7_0406700	117.642	-0.485968	0.44989	-1.08019	0.280056	0.999069	conserved Plasmodium protein, unknown function
PF3D7_1479200	7.88226	0.48594	0.554002	0.877145	0.380408	0.999069	Plasmodium exported protein (PHISTa), unknown function
PF3D7_1440100	787.582	0.485124	0.322817	1.50279	0.132894	0.999069	conserved Plasmodium protein, unknown function
PF3D7_1363400	782.566	0.48501	0.297976	1.62768	0.103593	0.999069	polyubiquitin binding protein, putative (DOA1)
PF3D7_1338500	29.1105	0.483873	0.642653	0.75293	0.451492	0.999069	conserved Plasmodium protein, unknown function
PF3D7_1438600	167.866	0.483651	0.400446	1.20778	0.227131	0.999069	conserved protein, unknown function
PF3D7_1100500	29.8362	0.483647	1.05635	0.457846	0.647063	0.999069	rifin (RIF)
PF3D7_0831000	151.472	0.483416	0.490732	0.985091	0.324579	0.999069	Plasmodium exported protein (PHISTb), unknown function (GEXP09)
PF3D7_1413400	222.764	0.483367	0.258514	1.86979	0.0615124	0.999069	30S ribosomal protein S9, putative
PF3D7_1011300	82.591	0.483346	0.483207	1.00029	0.317171	0.999069	conserved Plasmodium membrane protein, unknown function
PF3D7_0412200	46.8973	0.483337	0.481391	1.00404	0.315359	0.999069	conserved Plasmodium protein, unknown function
PF3D7_0628500	43.0403	0.483099	0.498452	0.969198	0.332446	0.999069	conserved Plasmodium protein, unknown function
PF3D7_1428100	283.725	0.482877	0.336056	1.43689	0.150749	0.999069	WW domain-binding protein 11, putative
PF3D7_1305500	87.3524	0.482875	0.400664	1.20519	0.228131	0.999069	mitogen-activated protein kinase phosphatase 1, putative (MKP1)
PF3D7_1433700	271.674	0.48263	0.472908	1.02056	0.307464	0.999069	conserved Plasmodium protein, unknown function
PF3D7_1359000	1943.31	0.482162	0.364541	1.32266	0.18595	0.999069	conserved Plasmodium protein, unknown function
PF3D7_1113000	249.128	-0.481853	0.465157	-1.03589	0.300253	0.999069	conserved Plasmodium protein, unknown function
PF3D7_1452800	36.2057	0.481808	0.401823	1.19905	0.230507	0.999069	conserved Plasmodium protein, unknown function
PF3D7_1411000	639.226	0.481083	0.43383	1.10892	0.267464	0.999069	NA
PF3D7_1311200	163.532	0.48096	0.350861	1.3708	0.170437	0.999069	alternative splicing regulator, putative
PF3D7_0825600	52.2084	-0.480538	0.493767	-0.973208	0.33045	0.999069	cytochrome c oxidase assembly protein, putative
PF3D7_0213700	144.686	-0.480359	0.400638	-1.19898	0.230534	0.999069	conserved protein, unknown function
PF3D7_0604500	18608.7	0.479376	0.281236	1.70453	0.0882821	0.999069	conserved Plasmodium protein, unknown function
PF3D7_1323800	394.248	0.479366	0.301933	1.58766	0.112364	0.999069	vacuolar protein sorting-associated protein 52, putative (VPS52)
PF3D7_0323900	3.68847	-0.479058	0.906773	-0.528311	0.597284	0.999069	erythrocyte membrane protein 1 (PfEMP1), exon 2, pseudogene (VAR)
PF3D7_1249500	148.106	0.478849	0.391977	1.22163	0.221849	0.999069	cutA, putative
PF3D7_0718600	158.807	0.478702	0.298431	1.60406	0.1087	0.999069	conserved Plasmodium protein, unknown function
PF3D7_1421100	1067.96	0.478335	0.358828	1.33305	0.182517	0.999069	conserved Plasmodium protein, unknown function
PF3D7_1141700	192.652	0.478282	0.282413	1.69356	0.0903497	0.999069	conserved Plasmodium protein, unknown function
PF3D7_1434700	532.694	-0.477959	0.377357	-1.2666	0.205299	0.999069	mitochondrial import inner membrane translocase subunit TIM17, putative (TIM17)
PF3D7_0731400	236.388	0.477933	0.341239	1.40058	0.161339	0.999069	serine/threonine protein kinase, FIKK family, pseudogene (FIKK7.2)
PF3D7_0618400	11.9798	0.477748	0.745865	0.640528	0.521829	0.999069	conserved Plasmodium membrane protein, unknown function
PF3D7_1005300	3.64107	-0.477674	1.08649	-0.439647	0.660192	0.999069	conserved Plasmodium protein, unknown function
PF3D7_0531400	378.37	0.477576	0.302171	1.58048	0.113997	0.999069	conserved Plasmodium protein, unknown function
PF3D7_1336200	415.046	0.477357	0.374896	1.27331	0.202909	0.999069	conserved Plasmodium protein, unknown function
PF3D7_0511500	10064.3	0.47728	0.38409	1.24262	0.214006	0.999069	RNA pseudouridylate synthase, putative
PF3D7_0630200	20.4279	0.477114	0.896878	0.531972	0.594746	0.999069	secreted ookinete protein, putative (PSOP6)
PF3D7_0419100	55.9879	-0.476775	0.56062	-0.850441	0.39508	0.999069	conserved Plasmodium protein, unknown function
PF3D7_1114400	65.6923	-0.475133	0.541436	-0.877542	0.380192	0.999069	conserved Plasmodium protein, unknown function
PF3D7_0103800	170.825	-0.474975	0.68996	-0.68841	0.491195	0.999069	actin-related protein (ARP1)
PF3D7_1435600	598.183	0.474458	0.475904	0.99696	0.318784	0.999069	conserved Plasmodium protein, unknown function
PF3D7_1032300	130.582	0.474137	0.31315	1.51409	0.130003	0.999069	conserved Plasmodium protein, unknown function
PF3D7_1366800	606.255	-0.473764	0.265347	-1.78545	0.0741881	0.999069	phosphatidylserine synthase, putative
PF3D7_1220600	59.7775	0.473618	0.424105	1.11675	0.264103	0.999069	conserved Plasmodium protein, unknown function
PF3D7_1429900	263.94	0.473476	0.274446	1.72521	0.0844904	0.999069	ADP-dependent DNA helicase RecQ (WRN)
PF3D7_0522100	229.073	0.473415	0.370265	1.27859	0.201043	0.999069	conserved Plasmodium protein, unknown function
PF3D7_0923100	14.7429	-0.473399	0.684271	-0.69183	0.489044	0.999069	OTU-like cysteine protease, putative
PF3D7_0217300	190.533	0.473017	0.370904	1.27531	0.202201	0.999069	AP-2 complex subunit sigma, putative
PF3D7_1219100	1611.39	0.472983	0.365539	1.29393	0.195688	0.999069	clathrin heavy chain, putative
PF3D7_1214700	43.9467	0.472776	0.386114	1.22445	0.220783	0.999069	conserved Plasmodium protein, unknown function
PF3D7_1131300	29.1592	-0.472264	0.57689	-0.818638	0.412993	0.999069	conserved Plasmodium protein, unknown function
PF3D7_1131100	110.577	-0.471699	0.380093	-1.24101	0.214602	0.999069	serpentine receptor, putative (SR1)
PF3D7_0814700	17.8747	-0.471441	0.81467	-0.57869	0.562798	0.999069	conserved Plasmodium protein, unknown function
PF3D7_1455400	310.525	0.47115	0.53431	0.88179	0.37789	0.999069	hemolysin III (HlyIII)
PF3D7_1444500	938.488	0.471045	0.352666	1.33567	0.181658	0.999069	eukaryotic initiation factor 2alpha kinase 1 (IK1)
PF3D7_0208900	22.8513	0.471031	0.511207	0.921408	0.356837	0.999069	6-cysteine protein (P230p)
PF3D7_1364700	13.163	-0.470984	0.764263	-0.616259	0.537724	0.999069	conserved Plasmodium protein, unknown function, pseudogene
PF3D7_0421800	1.30286	-0.470122	1.68373	-0.279214	0.78008	0.999069	conserved Plasmodium protein, unknown function
PF3D7_1120800	30.9122	-0.469678	0.69639	-0.674446	0.500028	0.999069	conserved Plasmodium protein, unknown function
PF3D7_0922300	48.4897	-0.469661	0.849009	-0.553187	0.580135	0.999069	conserved Plasmodium protein, unknown function
PF3D7_0937200	60.813	0.469336	0.422835	1.10997	0.26701	0.999069	lysophospholipase, putative
PF3D7_1001200	275.72	0.469263	0.662667	0.708143	0.478856	0.999069	acyl-CoA binding protein, isoform 2, ACBP2 (ACBP2)
PF3D7_0700100	26.8593	-0.46925	0.53025	-0.884961	0.376178	0.999069	erythrocyte membrane protein 1, PfEMP1 (VAR)
PF3D7_1405400	173.205	0.469008	0.305484	1.5353	0.124711	0.999069	DNA mismatch repair protein, putative
PF3D7_1238000	88.3279	0.468884	0.443611	1.05697	0.290525	0.999069	COPI associated protein, putative
PF3D7_1147000	26.9054	0.468419	0.513762	0.911743	0.361904	0.999069	sporozoite asparagine-rich protein (SLARP)
PF3D7_1360000	30.3158	0.467985	0.544171	0.859997	0.389791	0.999069	conserved Plasmodium protein, unknown function
PF3D7_1132400	563.171	0.467427	0.274782	1.70109	0.0889268	0.999069	conserved Plasmodium membrane protein, unknown function
PF3D7_1367300	19.236	0.46738	0.626848	0.745604	0.455907	0.999069	conserved Plasmodium protein, unknown function
PF3D7_1469000	140.841	0.467156	0.408313	1.14411	0.252577	0.999069	translation initiation factor IF-1 (IF1)
PF3D7_1303900	80.078	-0.466358	0.822387	-0.567079	0.570661	0.999069	conserved Plasmodium protein, unknown function
PF3D7_0725400	5815.15	-0.465913	0.360242	-1.29333	0.195895	0.999069	conserved Plasmodium protein, unknown function
PF3D7_0916700	2756.91	-0.46588	0.364564	-1.27791	0.201281	0.999069	RNA-binding protein musashi, putative (HoMu)
PF3D7_1453000	384.856	0.465632	0.32021	1.45414	0.145907	0.999069	conserved Plasmodium protein, unknown function
PF3D7_1311600	666.836	0.465605	0.36503	1.27552	0.202124	0.999069	conserved Plasmodium protein, unknown function
PF3D7_0104600	96.5273	0.46549	0.424833	1.0957	0.27321	0.999069	conserved Plasmodium protein, unknown function
PF3D7_0531100	235.236	0.464802	0.451432	1.02962	0.303189	0.999069	conserved Plasmodium protein, unknown function
PF3D7_1018400	54.8744	0.464542	0.470231	0.987902	0.323201	0.999069	conserved Plasmodium protein, unknown function
PF3D7_1033200	2682.63	-0.464442	0.284903	-1.63018	0.103064	0.999069	early transcribed membrane protein 10.2 (ETRAMP10.2)
PF3D7_0521100	14.6557	-0.463962	0.642998	-0.72156	0.470565	0.999069	conserved Plasmodium protein, unknown function
PF3D7_0821000	390.45	0.463775	0.362778	1.2784	0.201108	0.999069	conserved Plasmodium protein, unknown function
PF3D7_0721500	54.386	0.463442	0.503937	0.919642	0.35776	0.999069	conserved Plasmodium membrane protein, unknown function
PF3D7_0411000	974.494	-0.463238	0.330625	-1.4011	0.161185	0.999069	conserved Plasmodium protein, unknown function
PF3D7_1034800	67.062	0.462317	0.425963	1.08535	0.277769	0.999069	conserved Plasmodium protein, unknown function
PF3D7_0626500	15.4241	0.461631	0.569692	0.810316	0.417758	0.999069	conserved Plasmodium protein, unknown function
PF3D7_0307500	241.849	0.461253	0.335615	1.37435	0.169332	0.999069	conserved protein, unknown function
PF3D7_1315300	86.822	0.461112	0.712773	0.646927	0.517679	0.999069	conserved Plasmodium protein, unknown function
PF3D7_1456700	436.326	-0.461008	0.361398	-1.27563	0.202088	0.999069	conserved Plasmodium protein, unknown function
PF3D7_0711200	73.1712	0.460515	0.407232	1.13084	0.258122	0.999069	conserved Plasmodium protein, unknown function
PF3D7_1466400	737.014	-0.460314	0.424366	-1.08471	0.27805	0.999069	transcription factor with AP2 domain(s) (ApiAP2)
PF3D7_1249400	77.8138	0.459896	0.530061	0.86763	0.385597	0.999069	conserved Plasmodium protein, unknown function
PF3D7_1142500	2763.02	-0.459819	0.451055	-1.01943	0.307998	0.999069	60S ribosomal protein L28 (RPL28)
PF3D7_0530800	216.879	-0.459642	0.704015	-0.652887	0.513829	0.999069	CPW-WPC family protein
PF3D7_0316100	134.948	0.45959	0.403513	1.13897	0.254715	0.999069	mitochondrial ribosomal protein L27 precursor, putative
PF3D7_1031100	39.0753	0.459347	0.459292	1.00012	0.317253	0.999069	conserved Plasmodium protein, unknown function
PF3D7_1367500	163.627	0.459266	0.357938	1.28309	0.199461	0.999069	NADH-cytochrome b5 reductase, putative
PF3D7_1400300	0.656698	0.459053	3.42664	0.133966	0.89343	0.999069	rifin (RIF)
PF3D7_0810700	36.1467	-0.458781	0.617944	-0.742432	0.457826	0.999069	conserved Plasmodium protein, unknown function
PF3D7_1230500	218.079	0.458557	0.403911	1.13529	0.256253	0.999069	WD repeat-containing protein, putative
PF3D7_API06700	15.4929	-0.458326	1.03283	-0.443757	0.657218	0.999069	NA
PF3D7_1310200	290.695	0.458209	0.461344	0.993204	0.32061	0.999069	conserved Plasmodium protein, unknown function
PF3D7_1207200	73.6724	0.457741	0.551318	0.830267	0.406388	0.999069	conserved Plasmodium protein, unknown function
PF3D7_0216100	226.459	0.45744	0.363504	1.25842	0.20824	0.999069	conserved Plasmodium protein, unknown function
PF3D7_0530400	147.07	-0.457342	0.537114	-0.85148	0.394503	0.999069	conserved Plasmodium protein, unknown function
PF3D7_0318800	40.1865	-0.457217	0.604046	-0.756924	0.449096	0.999069	triosephosphate isomerase, putative
PF3D7_0901800	119.334	0.45672	0.637774	0.716116	0.47392	0.999069	Plasmodium exported protein, unknown function
PF3D7_1242900	85.2291	0.456145	0.426987	1.06829	0.285391	0.999069	mitochondrial import inner membrane translocase subunit TIM13, putative (TIM13)
PF3D7_1418800	164.283	-0.455677	0.543159	-0.838937	0.401505	0.999069	signal recognition particle RNA
PF3D7_1405700	153.895	0.455459	0.258809	1.75983	0.0784366	0.999069	RING zinc finger protein, putative
PF3D7_1104600	20.7729	-0.455341	0.768034	-0.592866	0.553271	0.999069	radial spoke head protein, putative
PF3D7_0919300	619.641	-0.454914	0.436947	-1.04112	0.29782	0.999069	thioredoxin-like protein 1, putative (TrxL1)
PF3D7_1246000	28.2936	0.454821	0.423265	1.07455	0.282575	0.999069	conserved Plasmodium protein, unknown function
PF3D7_1478000	215.594	0.454455	0.483778	0.939386	0.347533	0.999069	Plasmodium exported protein (PHISTa), unknown function (GEXP17)
PF3D7_0909600	398.208	0.453798	0.274497	1.6532	0.0982907	0.999069	conserved Plasmodium protein, unknown function
PF3D7_1105100	3059.58	-0.453297	0.544119	-0.833084	0.404797	0.999069	histone H2B (H2B)
PF3D7_1475300	145.771	0.45289	0.319014	1.41966	0.155708	0.999069	cytochrome c oxidase assembly protein COX11, putative (COX11)
PF3D7_1122500	72.0415	0.452642	0.547462	0.826801	0.40835	0.999069	conserved Plasmodium protein, unknown function
PF3D7_1038300	15.0592	-0.452348	0.639516	-0.707329	0.479362	0.999069	conserved Plasmodium protein, unknown function
PF3D7_1040400	2.09305	0.451682	1.34648	0.335454	0.737283	0.999069	rifin (RIF)
PF3D7_0716900	386.293	0.451661	0.322361	1.4011	0.161184	0.999069	drug metabolite transporter, putative
PF3D7_1347000	61.9208	-0.451359	0.61752	-0.730922	0.464827	0.999069	WD repeat-containing protein 92, putative (WDR92)
PF3D7_1345200	210.508	0.449922	0.377748	1.19106	0.233629	0.999069	rhomboid protease ROM6, putative (ROM6)
PF3D7_1406600	439.549	0.44972	0.34532	1.30233	0.192804	0.999069	ATP-dependent Clp protease, putative (ClpC)
PF3D7_0801300	24.4816	-0.449482	0.575963	-0.780401	0.435155	0.999069	von Willebrand factor A domain-related protein (WARP)
PF3D7_1478100	151.918	0.449343	0.578674	0.776504	0.437451	0.999069	Plasmodium exported protein (hyp13), unknown function
PF3D7_0828400	117.921	-0.449328	0.410987	-1.09329	0.274267	0.999069	mitochondrial inner membrane protein OXA1, putative (OXA1)
PF3D7_1147700	129.86	0.449217	0.428432	1.04851	0.294402	0.999069	mitochondrial ATP synthase delta subunit, putative
PF3D7_0914200	676.374	-0.448544	0.290326	-1.54497	0.122355	0.999069	phospholipid or glycerol acyltransferase, putative
PF3D7_1223600	207.483	0.447904	0.366269	1.22288	0.221374	0.999069	conserved Plasmodium protein, unknown function
PF3D7_1324100	440.193	0.447628	0.353717	1.2655	0.205693	0.999069	conserved Plasmodium membrane protein, unknown function
PF3D7_0502000	715.45	0.447434	0.37458	1.19449	0.232284	0.999069	vacuolar protein sorting-associated protein 11, putative (VPS11)
PF3D7_1211300	223.742	0.447425	0.310249	1.44214	0.149262	0.999069	DNA helicase MCM8, putative (MCM8)
PF3D7_0102800	85.1739	0.447333	0.447891	0.998753	0.317914	0.999069	conserved Plasmodium protein, unknown function
PF3D7_0310700	190.135	0.44733	0.451324	0.991152	0.321611	0.999069	trafficking protein particle complex subunit 4, putative
PF3D7_0616500	4.0884	-0.446707	0.848768	-0.526301	0.598679	0.999069	TRAP-like protein (TLP)
PF3D7_1460200	115.286	0.446499	0.419481	1.06441	0.287145	0.999069	conserved Plasmodium protein, unknown function
PF3D7_1000600	410.459	-0.44632	0.387135	-1.15288	0.248959	0.999069	rifin (RIF)
PF3D7_0817400	117.94	0.446051	0.425883	1.04736	0.294935	0.999069	phosphatase, putative
PF3D7_1129800	179.81	0.444978	0.366309	1.21476	0.224457	0.999069	conserved Plasmodium protein, unknown function
PF3D7_1224800	140.676	0.444548	0.43082	1.03186	0.302136	0.999069	conserved Plasmodium protein, unknown function
PF3D7_1424000	7.14236	0.444548	0.829031	0.536226	0.591802	0.999069	small nucleolar RNA snoR24
PF3D7_1417300	220.474	0.444441	0.458156	0.970065	0.332014	0.999069	cysteine protease ATG4, putative (ATG4)
PF3D7_1015000	112.029	0.444295	0.441097	1.00725	0.313814	0.999069	FAD synthetase, putative
PF3D7_1135000	57.9172	0.443723	0.524004	0.846793	0.397111	0.999069	NA
PF3D7_1328400	148.906	0.443428	0.475741	0.932079	0.351296	0.999069	conserved Plasmodium protein, unknown function
PF3D7_0625000	117.381	0.443347	0.419848	1.05597	0.290982	0.999069	NA
PF3D7_1033900	431.54	-0.443309	0.442438	-1.00197	0.316359	0.999069	ubiquitin-conjugating enzyme, putative
PF3D7_1350200	128.235	0.443235	0.446711	0.992219	0.321091	0.999069	small nuclear ribonucleoprotein E, putative (SNRPE)
PF3D7_0220800	1528.78	0.442421	0.384559	1.15046	0.249953	0.999069	cytoadherence linked asexual protein 2 (CLAG2)
PF3D7_1206300	1661.01	0.442187	0.315865	1.39992	0.161537	0.999069	conserved Plasmodium protein, unknown function
PF3D7_0605500	134.708	-0.441964	0.447622	-0.987361	0.323466	0.999069	cyclin dependent kinase binding protein, putative
PF3D7_0812800	21.8258	-0.441632	0.527366	-0.83743	0.402351	0.999069	conserved Plasmodium protein, unknown function
PF3D7_1215700	4.45725	-0.441607	1.12773	-0.39159	0.695361	0.999069	conserved Plasmodium protein, unknown function
PF3D7_0730400	643.204	-0.441368	0.385166	-1.14591	0.251831	0.999069	conserved Plasmodium protein, unknown function
PF3D7_0903000	194.582	-0.440796	0.297165	-1.48334	0.137985	0.999069	conserved protein, unknown function
PF3D7_1123800	136.828	0.440604	0.485923	0.906738	0.364546	0.999069	conserved Plasmodium protein, unknown function
PF3D7_1245800	471.977	-0.440445	0.331751	-1.32763	0.184299	0.999069	epsin, putative
PF3D7_1348500	223.936	-0.439632	0.327539	-1.34223	0.179522	0.999069	TBC domain protein, putative
PF3D7_1422000	40.0749	-0.439311	0.621064	-0.707353	0.479347	0.999069	conserved Plasmodium protein, unknown function
PF3D7_0105200	293.399	0.439243	0.40309	1.08969	0.275849	0.999069	RAP protein, putative
PF3D7_0929600	79.1598	0.438775	0.600402	0.730803	0.4649	0.999069	G2 protein, putative
PF3D7_1475800	44.5298	-0.438656	0.545807	-0.803682	0.421581	0.999069	conserved Plasmodium protein, unknown function
PF3D7_1466900	559.708	0.438419	0.321192	1.36498	0.172261	0.999069	rhoptry protein, putative
PF3D7_0306000	384.431	-0.438008	0.44937	-0.974716	0.329701	0.999069	conserved Plasmodium protein, unknown function
PF3D7_0212100	613.131	-0.437871	0.343996	-1.2729	0.203055	0.999069	conserved Plasmodium protein, unknown function
PF3D7_1242100	21.0273	0.437678	0.658936	0.664218	0.506551	0.999069	conserved Plasmodium protein, unknown function
PF3D7_1035800	427.244	-0.437645	0.451719	-0.968842	0.332624	0.999069	probable protein, unknown function (M712)
PF3D7_0920700	674.06	0.437644	0.356174	1.22874	0.21917	0.999069	conserved Plasmodium protein, unknown function
PF3D7_1415600	283.879	0.437456	0.363887	1.20218	0.229295	0.999069	conserved Plasmodium protein, unknown function
PF3D7_0920400	295.453	0.437269	0.296411	1.47521	0.140155	0.999069	conserved Plasmodium protein, unknown function
PF3D7_0306300	1647.53	-0.437223	0.439646	-0.99449	0.319984	0.999069	glutaredoxin 1 (GRX1)
PF3D7_1424200	5.96326	0.437031	0.969399	0.450827	0.652114	0.999069	small nucleolar RNA snoR25
PF3D7_0703900	1796.4	0.43594	0.297973	1.46302	0.143462	0.999069	conserved Plasmodium membrane protein, unknown function
PF3D7_1453400	255.419	0.435861	0.413234	1.05475	0.291537	0.999069	conserved Plasmodium protein, unknown function
PF3D7_0921400	15.0953	0.435688	0.748011	0.582462	0.560255	0.999069	NifU-like scaffold protein, putative (NifU)
PF3D7_1111700	253.879	0.435579	0.431096	1.0104	0.312304	0.999069	conserved Plasmodium protein, unknown function
PF3D7_1224400	940.894	0.434883	0.369073	1.17831	0.238672	0.999069	conserved Plasmodium protein, unknown function
PF3D7_1443200	120.535	0.434864	0.333299	1.30472	0.191987	0.999069	conserved Plasmodium protein, unknown function
PF3D7_1228500	300.477	0.434725	0.299473	1.45163	0.146604	0.999069	RNA pseudouridylate synthase, putative
PF3D7_1017800	262.317	0.434707	0.370782	1.17241	0.241034	0.999069	conserved Plasmodium protein, unknown function
PF3D7_0800200	18.8051	-0.434239	0.527881	-0.822606	0.410732	0.999069	erythrocyte membrane protein 1, PfEMP1 (VAR)
PF3D7_1437600	25.5061	-0.434039	0.68281	-0.635666	0.524994	0.999069	conserved Plasmodium protein, unknown function
PF3D7_1030300	1989.84	0.433968	0.444585	0.97612	0.329005	0.999069	conserved Plasmodium protein, unknown function
PF3D7_0604200	47.7221	-0.433735	0.878659	-0.493633	0.621566	0.999069	mitochondrial ribosomal protein L41, putative
PF3D7_1316400	5.33547	0.433058	0.893276	0.484798	0.62782	0.999069	conserved Plasmodium protein, unknown function
PF3D7_1131700	2.93658	0.433026	1.53504	0.282094	0.777871	0.999069	conserved Plasmodium protein, unknown function
PF3D7_1465900	17020.1	-0.432653	0.345348	-1.2528	0.210277	0.999069	40S ribosomal protein S3
PF3D7_1218200	1094.68	0.432494	0.337542	1.2813	0.200087	0.999069	conserved Plasmodium protein, unknown function
PF3D7_1228200	52.262	0.432338	0.521763	0.82861	0.407325	0.999069	conserved Plasmodium protein, unknown function
PF3D7_0528500	162.015	-0.432304	0.413787	-1.04475	0.296139	0.999069	F-actin-capping protein subunit alpha, putative (CPalpha)
PF3D7_1344700	10.4561	0.431767	0.603849	0.715024	0.474594	0.999069	conserved Plasmodium protein, unknown function
PF3D7_0504000	916.095	0.431529	0.397439	1.08577	0.277579	0.999069	cation transporting P-ATPase (ATPase3)
PF3D7_1308100	127.938	0.431503	0.378976	1.1386	0.254869	0.999069	CCAAT-binding transcription factor, putative
PF3D7_1208100	1006.68	0.431454	0.328528	1.3133	0.189083	0.999069	conserved Plasmodium protein, unknown function
PF3D7_1242200	341.357	0.431399	0.250338	1.72327	0.0848401	0.999069	queuine tRNA-ribosyltransferase, putative (TGT)
PF3D7_0321700	392.866	0.431372	0.374525	1.15178	0.24941	0.999069	microtubule and actin binding protein, putative
PF3D7_0525000	337.316	-0.431079	0.476113	-0.905414	0.365246	0.999069	zinc finger protein, putative
PF3D7_1013600	532.51	0.430835	0.34467	1.24999	0.211301	0.999069	conserved Plasmodium protein, unknown function
PF3D7_1454600	120.42	0.4308	0.351498	1.22561	0.220345	0.999069	mitochondrial ribosomal protein S11 precursor, putative
[truncated: 4,654 more rows]

## Sheet: Differences@+15h - 0h ind.
	baseMean	log2FoldChange	lfcSE	stat	pvalue	padj	GENENAME
[truncated: 5,720 more rows]

## Sheet: Differences@+20h - 0h ind.
	baseMean	log2FoldChange	lfcSE	stat	pvalue	padj	GENENAME
[truncated: 5,720 more rows]

[truncated: 14 more sheets: Differences@+25h - 0h ind., Differences@+30h - 0h ind., Differences@+35h - 0h ind., Differences@+40h - 0h ind., Differences@+45h - 0h ind., Differences@+50h - 0h ind., Differences@+60h - 0h ind., Differences@+45h - 24h ind., Differences@+50h - 24h ind., Differences@+60h - 24h ind., Differences@+20h - drug, Differences@+25h - drug, Differences@+35h - drug, List of stage-specific genes]
