# Supplementary material for: Plasmodium blood stage development requires the chromatin remodeller Snf2L
Source: Nature. 2025 Feb 19;639(8056):1069–75. doi: 10.1038/s41586-025-08595-x (PMC11946908; doi:10.1038/s41586-025-08595-x)
Supplement: Supplementary file 6 — The genes and domains used for phylogenetic analysis. [file 41586_2025_8595_MOESM6_ESM.xlsx]

## Sheet: Table_S3
TABLE S3: Phylogenetic analysis sequences used for phyogenetic analysis Supplementary Figure 1, ATPase region (green) was determined by Multiple sequence alignment as in Flaus et al. 2006
Figure	name in tree	Proposed species-specific name	subfamily	organism	UniProt ID	used for phylogenetic analysis (aa)
S1A	dmAtrx	ATRX homolog	Rad54	Drosophila melanogaster	Q9GQN5	455-782	897-1070
S1A	dmArip4	Arip4	Rad54	Drosophila melanogaster	Q9W1A8	383-738	956-1120
S1A	dmChd1	Chd1	Chd	Drosophila melanogaster	Q7KU24	528-811	835-987
S1A	dmEtl1	Etl1	Etl1	Drosophila melanogaster	Q9VL72	289-586	651-802
S1A	dmIno80	Ino80	Ino80/Swr1	Drosophila melanogaster	Q9VDY1	525-839	1155-1306
S1A	dmIswi	Iswi	ISWI	Drosophila melanogaster	Q24368	128-410	430-582
S1A	dmTTF2	TTF2	Rad5/16-like	Drosophila melanogaster	P34739	439-486	524-804	889-1041
S1A	dmMi-2	Mi-2	Chd	Drosophila melanogaster	O97159	730-1026	1051-1203
S1A	dmMot1	Mot1, Hel89B	Mot1	Drosophila melanogaster	Q9VF02	1350-1661	1689-1850
S1A	dmRad54	Rad54	Rad54	Drosophila melanogaster	O76460	156-464	497-649
S1A	dmShprh	SHPRH, DmeI	Rad5/16-like	Drosophila melanogaster	Q9VRV2	160-247	334-1251
S1A	dmSmarcal1	Smarcal1	Smarcal1	Drosophila melanogaster	Q9VMX6	247-755
S1A	dmBrm	Brm, Brahma	Snf2	Drosophila melanogaster	P25439	773-1070	1079-1249
S1A	dmDom	Dom	Ino80/Swr1	Drosophila melanogaster	Q9NDJ2	914-1202	1657-1808
S1A	hsAlc1	Chd1L, Alc1	Lsh	Homo sapiens	Q86WJ1	46-327	346-496
S1A	hsArip4	Rad54L2, Arip4	Rad54	Homo sapiens	Q9Y4B4	263-628	720-889
S1A	hsAtrx	ATRX	Rad54	Homo sapiens	P46100	1560-1889	2017-2190
S1A	hsChd1	Chd1	Chd	Homo sapiens	O14646	481-764	787-939
S1A	hsChd8	Chd8	Chd	Homo sapiens	Q9HCK8	811-1100	1132-1284
S1A	hsEP400	EP400	Ino80/Swr1	Homo sapiens	Q96L91	1091-1373	1897-2048
S1A	hsErcc6	Ercc6	Mot1	Homo sapiens	Q03468	507-811	838-987
S1A	hsSMARCAD1	SMARCAD1	Etl1	Homo sapiens	Q9H4L7	497-787	853-1004
S1A	hsIno80	Ino80	Ino80/Swr1	Homo sapiens	Q9ULG1	518-821	1100-1251
S1A	hsSnf2L	Snf2L, Smarca1	ISWI	Homo sapiens	P28370	183-649
S1A	hsLodestar	TTF2	Rad5/16-like	Homo sapiens	Q9UNY4	570-617	641-932	990-1141
S1A	hsLsh	Lsh, Smarca6, HELLS	Lsh	Homo sapiens	Q9NRZ9	223-576	598-749
S1A	hsChd3	Chd3, Mi2	Chd	Homo sapiens	Q12873	736-1034	1059-1211
S1A	hsBTAF1	BTAF1	Mot1	Homo sapiens	O14981	1266-1584	1613-1781
S1A	hsHLTS	HLTS	Rad5/16-like	Homo sapiens	Q14527	240-315	477-721	832-987
S1A	hsRad54	Rad54L	Rad54	Homo sapiens	Q92698	153-461	494-646
S1A	hsShprh	SHPRH	Rad5/16-like	Homo sapiens	Q149N8	304-394	715-1661
S1A	hsSmarcal1	Smarcal1	Smarcal1	Homo sapiens	Q9NZC9	436-954
S1A	hsSnf2	Brg1	Snf2	Homo sapiens	P51532	754-1051	1079-1231
S1A	hsSRCAP	SRCAP	Ino80/Swr1	Homo sapiens	Q6ZRS2	618-906	2042-2193
S1A	scChd1	Chd1	Chd	Saccharomyces cerevisiae	P32657	376-664	694-846
S1A	scRad26	Rad26	Mot1	Saccharomyces cerevisiae	P40352	297-632	650-803
S1A	scFun30	Fun30	Etl1	Saccharomyces cerevisiae	P31380	572-849	948-1100
S1A	scIno80	Ino80	Ino80/Swr1	Saccharomyces cerevisiae	P53115	706-1016	1298-1449
S1A	scISW1	ISW1	ISWI	Saccharomyces cerevisiae	P38144	196-481	501-653
S1A	scIRC5	IRC5	Lsh	Saccharomyces cerevisiae	P43610	222-754
S1A	scMot1	BTAF1, Mot1	Mot1	Saccharomyces cerevisiae	P32333	1272-1579	1608-1783
S1A	scRad5	Rad5	Rad5/16-like	Saccharomyces cerevisiae	P32849	437-553	585-847	993-1152
S1A	scRad16	Rad16	Rad5/16-like	Saccharomyces cerevisiae	P31244	184-226	230-772
S1A	scRad54	Rad54	Rad54	Saccharomyces cerevisiae	P32863	271-620	654-805
S1A	scRis1	Ris1, Uls1	Rad5/16-like	Saccharomyces cerevisiae	Q08562	943-990	996-1280	1442-1596
S1A	scSTH	STH1	Snf2	Saccharomyces cerevisiae	P32597	470-942
S1A	scSwr1	Swr1	Ino80/Swr1	Saccharomyces cerevisiae	Q05471	696-998	1245-1396
S1A	PF3D7_1343400	Rad5	Rad5/16-like	Plasmodium falciparum	Q8IDQ5	661-705	742-1452
S1A	PF3D7_1104200	Snf2L	ISWI	Plasmodium falciparum	Q8IIW0	322-777
S1A	PF3D7_1023900	Chd1	Chd	Plasmodium falciparum	Q8IJG6	1296-1764
S1A	PF3D7_0803400	Rad54	Rad54	Plasmodium falciparum	Q8IAN4	195-1239
S1A	PF3D7_0624600	"ISWI"	-	Plasmodium falciparum	C6KT82	338-673	1084-1228
S1A	PF3D7_0106000		-	Plasmodium falciparum	B9ZSI3	1-922
S1A	PF3D7_0216000		Snf2	Plasmodium falciparum	O96239	884-1485
S1A	PF3D7_0818700		Etl1	Plasmodium falciparum	C0H4V8	208-1223
S1A	PF3D7_0820000	Swr1	Ino80/Swr1	Plasmodium falciparum	C0H4W3	662-951	1767-1918
S1A	PF3D7_1357500		Smarcal1	Plasmodium falciparum	Q8IDD0	353-795
S1B	Arabidopsis thaliana F4JY24	CHR17	ISWI	Arabidopsis thaliana	F4JY24	full length
S1B	Cyanidioschyzon merolae M1VKV9	SWI/SNF related	ISWI	Cyanidioschyzon merolae	M1VKV9	full length
S1B	Cryptosporidium parvum Q5CVU2	Snf2L ortholog	ISWI	Cryptosporidium parvum	Q5CVU2	full length
S1B	Drosophila melanogaster Q24368	Iswi, CHRAC	ISWI	Drosophila melanogaster	Q24368	full length
S1B	Homo sapiens P28370	Snf2L, Smarca1	ISWI	Homo sapiens	P28370	full length
S1B	Homo sapiens O60264	Snf2H, Smarca 5	ISWI	Homo sapiens	O60264	full length
S1B	Mus musculus Q6PGB8	Snf2H, Smarca 5	ISWI	Mus musculus	Q6PGB8	full length
S1B	Mus musculus Q91ZW3	Snf2L, Smarca1	ISWI	Mus musculus	Q91ZW3	full length
S1B	Neospora caninum F0VIN7	SWI2/SNF2 ISWI-like	ISWI	Neospora caninum	F0VIN7	full length
S1B	Plasmodium bergheii A0A509AKD2	PBANKA_0942700	ISWI	Plasmodium bergheii	A0A509AKD2	full length
S1B	Phaeodactylum tricornutum B7G2T7	NURF-140, Imitation switch isoform 1	ISWI	Phaeodactylum tricornutum	B7G2T7	full length
S1B	Saccharomyces cerevisiae P38144	ISW1	ISWI	Saccharomyces cerevisiae	P38144	full length
S1B	Saccharomyces cerevisiae Q08773	ISW2	ISWI	Saccharomyces cerevisiae	Q08773	full length
S1B	Trypanosoma cruzii Q4CNC6	Transcription activator, putative	ISWI	Trypanosoma cruzii	Q4CNC6	full length
S1B	Toxoplasma gondii S7V4B2	SWI2/SNF2 ISWI-like	ISWI	Toxoplasma gondii	S7V4B2	full length
S1B	Xenopus laevis Q6DFM0	smarca5.S, Snf2H, ISWI	ISWI	Xenopus laevis	Q6DFM0	full length
S1B	Plasmodium falciparum Q8IIW0	Snf2L	ISWI	Plasmodium falciparum	Q8IIW0	full length
