# Supplementary material for: Plasmodium blood stage development requires the chromatin remodeller Snf2L
Source: Nature. 2025 Feb 19;639(8056):1069–75. doi: 10.1038/s41586-025-08595-x (PMC11946908; doi:10.1038/s41586-025-08595-x)
Supplement: Supplementary file 7 — List of the DNA template and oligo sequences and antibodies. [file 41586_2025_8595_MOESM7_ESM.xlsx]

## Sheet: Sheet1
TABLE S4: Template and oligo sequences, antibody list template and oligo sequences used for generation of mononucleosomes / used for genotyping
MONONUCLEOSOME TEMPLATE GENERATION
	Forward primer (5′-3′):	Reverse Primer (5′-3′):	PCR template
77-NPS-77	atcttttgaggtccggttcttt	gtacagagagggagagtcacaaaac	pPCRScript_slo1-gla75 BglII digested
0-NPS-0	gatccagaatcctggtgctgag	tagctgtatatatctgacacatg	pPCRScript_slo1-gla75 BglII digested
6-NPS-47	ggccgccctggagaatc	gcgtatagggtccatcacataacc	pUC18 12x601 NotI digested
pPCRScript_slo1-gla75 BglII digested
agatcttttgaggtccggttcttttcgttatggggtcatatgtttgggccacctcc ccatggtatgacttccaggtatggatccagaatcctggtgctgaggctgctcaatt ggttgtagcaagctctagcactgcttaaatgcatgtacgcgcggtcccctgtgttt taactgccaaggggattactccctagtctccaggcatgtgtcagatatatacag ctagctacaaagaaaactcgagaaatttctcttaaggccgttattctctagattcg ttttgtgactctccctctctgtactaagatct
pUC18 12x601 NotI digested
gcggccgccctggagaatcccggtgccgaggccgctcaattggtcgtagcaa gctctagcaccgcttaaacgcacgtacgcgctgtcccccgcgttttaaccgcca aggggattactccctagtctccaggcacgtgtcagatatatacatcctgtgcatgt attgaacagcgactcgggttatgtgatggaccctatacgcggccgc
plasmdoial DNA R1
ctcggtaatccacaagaaagtacacaaagaataatattagaaaataatttgaaagatattttcgcgaaaatacatagtgacgtgatgtcaacgagcgggagtaatgggagggcgctacaaaaacgctacaaagatactgataattattatgaattgagagaagattggtgggcacttaatagagacca-Cy3
plasmdoial DNA R2
caaatctaactaactatctataggatcactatatgtttgtgtagcgacacgattaaacgttatattttttgtatgtttggttccaaataattctttttcttttcttttgggcatttcatcatatatatcaatattacggttacgacttagagaatcattaattcaataaattccagaatataaactattatccttaggagc-Cy3
BINDING ASSAY
AT-DNA	aaaatatataaattaaatat-Cy3
GC-DNA	gcgcccggcccgcgcgcccc-FAM
GENOTYPING
	Forward primer (5′-3′):	Reverse Primer (5′-3′):
integrant locus	gccaatgaatattaatggtacg	gttttccttcttcaatcttggc
knockout locus	gccaatgaatattaatggtacg	cgattctattaacaagggtatc
ANTIBODIES
	Source	IFA dilution	WB dilution	ChIP
rat anti-HA	Roche	1:500	1:2000	1:1000
mouse anti-Enolase	Prof GK Jarori, Tata Institute for Fundamental Research		1:1000
rabbit anti-Gap45	Jones et al. 2006	1:500
rabbit anti-Ama1	Collins et al. 2009	1:500
EXPRESSED AND PURIFIED CREs
	amino acids	C-terminal tag
PfSnf2L	aa250-1426	10xHis
HsSnf2L	fulllength	6xHis
HsChd4	fulllength	6xHis
PfSnf2Lcore	aa250-843	10xHis
PvSnf2Lcore	aa169-850	10xHis
HsSnf2Lcore	aa79-715	10xHis
